# Supplementary material for: Inhibition of fatty acid oxidation enables heart regeneration in adult mice
Source: Nature. 2023 Sep 27;622(7983):619–26. doi: 10.1038/s41586-023-06585-5 (PMC10584682; doi:10.1038/s41586-023-06585-5)
Supplement: Supplementary file 5 — Source Data Fig. 1 [file 41586_2023_6585_MOESM5_ESM.xlsx]

## Sheet: Fig1.b
Fig1b	CtrlCre	Cpt1bcKO
	0.490102	0.8966		p value
	0.4745	0.7905		< 0,0001
	0.490498	0.7876
	0.465188	0.7367
	0.502137	0.8488

## Sheet: Fig1.c
Fig1c	CtrlCre	Cpt1bcKO		p value
	0.824	1.29167		< 0,0001
	0.78	1.376
	0.78	1.234
	0.618	1.356

## Sheet: Fig1.d
Fig1d	CtrlCre	Cpt1bcKO		p value
	0.0992614	0.514621		0.0017
	0.0893981	0.25441
	0.0505448	0.395706
	0.129437	0.230297
	0.135553	0.225491
	0.101733
	0.170237

## Sheet: Fig1.e
Fig1e	CtrlCre	Cpt1bcKO		p value
	9.8	47		0.0013
	11.4	41.2
	6	34.4

## Sheet: Fig1.f
Fig1f	CtrlCre	Cpt1bcKO		p value
	2	23		0.0003
	1	28
	1	30

## Sheet: Fig1.g
Fig1g	CtrlCre	Cpt1bcKO		p value
	1	17		<0,0001
	2	19
	0	19

## Sheet: Fig1.h
Fig1h	Cell size (um2)	CtrlCre			Cpt1bcKO				p value
	100<	2.08	0.79	3.4	13.79	12.87	12.19		0.000253
	100-200	42.36	57.14	36.75	11.72	23.76	20.33		0.019115
	200-300	47.22	36.5	47.01	32.41	40.59	26.83		0.125855
	>300	7.64	5.56	12.82	42.06	22.77	40.65		0.015738

## Sheet: Fig1.j
Fig1j	Ctrl-TAM+4W	Cpt1biKO-TAM+4W	Ctrl-TAM+8W	Cpt1bcKO-TAM+8W
	0.488789	0.705042	0.460674	0.719449				Adjusted P Value
	0.513399	0.656318	0.451613	0.730784		Ctrl-14 weeks vs. KO-14 weeks		<0,0001
	0.505338	0.676316	0.456356	0.700442		KO-14 weeks vs. KO-18 weeks		0.0327
	0.487204		0.437457	0.770354		Ctrl-18 weeks vs. KO-18 weeks		<0,0001

## Sheet: Fig1.k
Fig1k	Ctrl	Cpt1biKO		p value
	10.1667	55.1667		< 0,0001
	9.83333	45.5
	11.1667	40.1667
	8.16667	44.3333

## Sheet: Fig1.l
Fig1l	Ctrl	Cpt1biKO		p value
	0	25		0.0002
	1	26
	2	31

[truncated: 3 more sheets: Fig1.m, Fig1.n, Fig1.o]
