# Supplementary material for: Inhibition of fatty acid oxidation enables heart regeneration in adult mice
Source: Nature. 2023 Sep 27;622(7983):619–26. doi: 10.1038/s41586-023-06585-5 (PMC10584682; doi:10.1038/s41586-023-06585-5)
Supplement: Supplementary file 7 — Source Data Fig. 3 [file 41586_2023_6585_MOESM7_ESM.xlsx]

## Sheet: Fig3.a
Fig3a	CtrlCre						Cpt1bcKO						p value
13C-Decanoyl-CoA		0.586114	1.14996	1.15672	0.65416	1.45305	0.194407	0.223024	0.877662	0.472139	0.245162		0.021211
13C-Decenoyl-CoA		0.522891	0.93054	1.19255	1.2291	1.12492	0.144038	0.493674	0.25194	0.182759	0.129437		0.000823

## Sheet: Fig3.c
Fig3c	Cre								KO									p value
Citrate	2.04084	1.07878	1.1945	1.25791	0.313981	0.061818	0.455544	1.59664	2.8286	0.124328	1.21096	0.308776	1.08369	0.853814	1.14668	1.68081		0.691249
Isocitrate	1.0686	1.37357	1.63733	1.10251	1.15516	0	0.600893	1.06195	0	0.111854	0	0	0.80648	0.539097	0.935135	0.781541		0.019468
aKetogluterate	0.999746	0.691417	0.950356	2.12785	0.258069	0.864371	0.664591	1.4436	14.4548	0.09645	10.765	5.627	19.9348	16.2936	33.3702	36.3283		0.002825
2HG	1.55816	1.05741	0.923249	1.20086	0.948119	1.29748	0.428447	0.586267	0.657883	0.155846	0.386122	0.139081	0.510881	0.004184	0.241335	0.590787		0.000747
Succinyl-CoA	1.02821	0.109922	0.884334	2.03086	0.509612	0.247755	0.801293	2.38801	4.04758	1.59966	3.69306	0.564445	2.75602	4.33351	0.489261	0.263341		0.088813
Succinate	1.06886	0.617452	1.17793	1.44018	0.977275	1.29023	0.144131	1.28395	0.515997	0.053112	0.141816	0.095694	2.43184	2.77938	1.68997	1.58707		0.704448
Fumarate	1.39537	0.691377	1.06546	1.27509	1.11515	0.841444	0.688881	0.927221	2.17691	0.316623	1.2889	1.0363	2.21195	1.21752	2.49907	2.30017		0.046565
Malate	1.00281	0.823871	1.06556	1.44032	1.07631	0.95291	0.682067	0.956153	0.98396	0.240422	0.675305	0.469484	1.23452	0.88379	1.2453	1.22645		0.415978
Pyruvate	1.42896	2.90364	0	0	3.6674	0			2.16653	3.65412	2.814	3.1582	3.50181	2.1159				0.053507
Lactate	1.97507	1.13393	0.815616	0.710867	0.910396	0.744322	0.680018	1.02978	0.326587	0.137561	0.31108	0.297923	0.396327	0.615688	0.471662	0.377747		0.0013
Hexose	1.07147	0.354281	1.38118	1.14773	0.612518	0.941203	1.85587	0.635745	0.517892	0.334547	1.044	1.75685	1.41559	1.70793	6.51242	2.56557		0.191489
Hexose 6P	0.529486	0.40164	0.454856	0.775267	0.82909	1.7279	2.98785	0.29391	0.092312	0.051759	0.768208	0.399492	1.22153	0.216826	0.340046	0.395407		0.132524
Aspartate	0.409174	0.377299	1.11132	1.09119	1.33114	0.314519	0.365833	2.99953	2.12099	0.454088	0.846233	2.46798	3.36743	2.87358	3.42392	2.84764		0.0223
Glutamine	1.12659	0.913937	0.772763	1.20167	0.841718	1.25621	0.665885	1.22123	1.22763	0.266821	0.944731	0.528758	1.5052	1.0916	1.77743	1.3819		0.649708
Glutamate	0.972351	1.01404	0.899118	1.35016	1.03805	0.886543	0.708345	1.1314	1.09324	0.322998	0.914333	0.557061	1.49124	1.32155	2.17166	2.30615		0.310623
Citrulline	1.44976	0.75937	0.990015	0.91357	0.783625	1.14527	0.656785	1.30161	2.47399	0.499819	1.33369	1.15016	2.38178	2.56495	3.08564	3.60156		0.010305

## Sheet: Fig3.d
Fig3d	CtrlCre							Cpt1bcKO								p value
KIV	0.623631	0.851411	0.605571	2.23062	0.659751	1.05634	0.972673	3.52012	2.67048	1.97999	2.40669	4.00948	3.9982	2.92425		0.000112
KMV	0.775167	0.927915	0.772229	0.989929	1.12864	0.847624	1.55849	1.40268	1.48258	1.1308	1.34109	1.40767	1.58411	1.37826		0.006029

## Sheet: Fig3.e
Fig3e	CtrlCre								Cpt1bcKO									p value
Propionyl-CoA	1.1796	2.6353	2.20023	0	0.530735	0.183643	0.224485	0.0460169	4.53071	3.90075	5.35543	6.23057	5.55613	4.34462	0.377995	0.318342		0.004771
Methylmalonyl-CoA	0.951082	0.192558	0	0	0.280633	1.29329	2.28244	0	22.0589	10.3624	6.38826	5.07161	6.52456	2.58696	2.69984	0		0.021218

## Sheet: Fig3.f
Fig3f	CtrlCre						Cpt1bcKO							p value
Acetyl-CoA	1.08532	0.739753	0.789772	0.813751	1.64061	0.930785	2.77335	30.2572	13.1387	24.6913	9.96204	5.44125		0.013237
Citrate	0.94708	0.754658	1.26399	1.33035	1.0246	0.679323	0.883059	2.48196	1.94038	1.79288	1.53166	1.48541		0.017889

## Sheet: Fig3.g
Fig3g	CtrlCre						Cpt1bcKO							p value
Acetyl-CoA	0.381333	0.796956	1.0677	0.712817	1.47862	1.56258	7.76006	2.80448	4.43419	4.76119	8.25707	16.1552		0.008822
Propionyl-CoA	0.765872	0.888118	1.9013	0.804764	0.716824	0.923118	5.92445	2.35352	3.53419	4.3607	3.69049	14.5832		0.027639

## Sheet: Fig3.i
Fig3i	CtrlCre	Cpt1bcKO		p value
	29.1371	13.4242		0.0009
	35.5404	15.3315
	31.9528	15.7402

## Sheet: Fig3.j
Fig3j	Ctrl						OGDHiKO						p value
Acetyl-CoA	0.637773	0.766728	2.16621	0.773085	0.902969	0.753231	1.7999	0.868034	1.67828	0.920046	0.493784		0.670438
Citrate	0.839643	0.752757	2.12345	0.448718	1.09545	0.739982	1.54372	0.909434	1.03455	0.752976	0.69991		0.969103
Isocitrate	0.750515	0.716283	2.24242	0.494072	1.04638	0.750332	1.31547	0.670459	0.758252	0.562236	0.54179		0.480928
aKG	0.397943	0.75972	2.11176	0.641685	1.05352	1.03537	5.44481	3.16456	3.53029	2.43354	3.6618		0.000689
Succinate	0.55536	0.695479	1.72195	2.10802	0.465746	0.453443	1.51508	0.823953	0.657675	0.586756	0.819046		0.747079
Fumarate	0.708423	0.900802	2.01552	1.48175	0.464685	0.428818	1.8381	0.803403	0.514016	0.550965	0.539415		0.688151
Malate	0.687475	0.579571	2.55115	1.02243	0.569215	0.590157	1.34348	0.713521	0.504882	0.435027	0.82574		0.55127

## Sheet: Fig3.l
Fig3l	Ctrl	OGDHiKO		p value
	0.728	0.979		0.0274
	0.56	0.863333
	0.456	1.206

## Sheet: Fig3.m
Fig3m	Ctrl	OGDHiKO		p value
	10	144.333		<0,0001
	9.66667	113.667
	6.66667	146
	8.33333	138.5
	14

[truncated: 2 more sheets: Fig3.n, Fig3.o]
