# Supplementary material for: Inhibition of fatty acid oxidation enables heart regeneration in adult mice
Source: Nature. 2023 Sep 27;622(7983):619–26. doi: 10.1038/s41586-023-06585-5 (PMC10584682; doi:10.1038/s41586-023-06585-5)
Supplement: Supplementary file 8 — Source Data Fig. 4 [file 41586_2023_6585_MOESM8_ESM.xlsx]

## Sheet: Fig4.c
Fig4c	Broad	Medium	Narrow
	16.8918	7.12928	6.75489		Two-stage linear step-up procedure of Benjamini, Krieger and Yekutieli	q value	Individual P Value
	7.67948	7.90288	6.38082		Broad vs. Medium	<0,0001	<0,0001
	8.50383	4.80735	4.8413		Broad vs. Narrow	<0,0001	<0,0001
	5.65344	2.87447	7.79874		Medium vs. Narrow	<0,0001	<0,0001
	7.60979	10.4336	6.85798
	18.3308	6.20294	7.56986
	10.9972	4.77259	5.58496
	7.77039	8.27922	4.62449
	11.1393	8.39232	5.88264
	7.20945	7.1565	4.11548
	13.7422	6.60486	4.1964
	12.4442	7.64386	6.32793
	8.16658	9.97966	7.49719
	6.80735	3.70044	4.73697
	5.60486	7.89684	5.53398
	7.04803	5.56478	4.87447
	6.86625	6.10154	2.22239
	5.27302	8.13443	3.41504
	13.8458	8.15313	6.8371
	9.23042	4.54432	5.02975
	11.2376	11.2064	7.61471
	9.72508	6.11548	6.24159
	11.3212	5.40372	7.87652
	16.0479	6.18322	6.68182
	11.3824	4.54432	7.18653
	10.9749	11.9938	5.35755
	7.3634	8.75377	8.97154
	9.60115	6.5025	7.93271
	5.32193	7.85175	6.91488
	6.89482	8.59121	2.80735
	8.69928	6.04439	5.18322
	14.6925	6.50779	9.52617
	7.4865	8.51307	3.8413
	12.61	6.27302	3.62449
	12.2631	6.89885	4.80735
	10.8737	6.44846	5.63421
	7.7211	10.6263	4.77259
	9.63481	5.07325	7.14975
	12.6664	8.61348	2.22239
	10.083	13.2928	6.10154
	11.1116	5.67243	6.87447
	3.9386	3.27302	4.02975
	14.864	5.82443	7.34577
	11.7878	2.9386	5.70966
	6.22239	6.60486	3.32193
	9.84235	8.72679	6.8413
	11.1565	5.24793	3.54432
	11.6853	9.80413	3.96963
	10.6531	3	3.9386
	11.6689	6.38082	4.16993
	12.9365	8.84758	6.53398
	9.83447	7.97537	3.36923
	9.32643	8.17659	6.58496
	6.01495	7.67243	2.9386
	9.24317	4.62449	5.24793
	12.8673	8.83289	6.88671
	9.62327	5.60486	5.02975
	5.63421	7.3159	6.30378
	10.4512	8.06967	4.58496
	8.20945	7.95031	9.44087
	7.64866	8.05528	3.96963
	13.7553	6.29155	9.99953
	9.90087	8.62205	5.51307
	10.1163	4.14296	4.14296
	8.16491	6.17659	7.77917
	10.0989	5.99247	6.96578
	10.742	4.5025	5.61471
	6.11548	7.29768	3.96963
	7.8434	5.80735	3.45943
	6.46489	4.60486	4.77259
	7.67948	5.56478	4.11548
	12.0906	8.87447	3.16993
	9.80843	4.24793	5.32193
	15.0526	4.29768	4.62449
	11.8366	2.87447	3.11548
	8.09452	9.70563	5.1565
	12.2624	6.85383	5.01495
	11.9757	4.36923	5.89885
	10.553	4.54432	4.16993
	14.3187	6.27302	6.25424
	10.3912	6.91886	5.2854
	11.3848	2.41504	6.98868
	8.70851	8.68767	2.22239
	11.2538	7.26053	4.73697
	9.61348	7.56732	6.40372
	13.3958	6.16323	5.68182
	8.46489	5.39232	4.5025
	13.199	7.74147	8.87856
	10.3895	8.18322	3.96963
	10.6327	7.21917	4.64386
	7.75933	7.09803	7.19967
	10.8981	7.59495	5.70966
	10.1015	5.59495	6.65821
	5.29768	7.86212	6.8371
	8.85175	8.71425	8.57112
	10.2507	6.46489	2.66297
	12.0722	5.1964	12.617
	9.50581	4	8.87447
	10.3424	5.51307	4.85798
	7.99435	7.2384	4.73697
	7.61471	6.6677	3.05889
	9.17991	7.61961	3.45943
	6.46489	5.05889	8.84025
	6.14296	7.61961	3.90689
	7.3634	7.60733	4.32193
	7.48382	5.48113	7.33688
	10.5131	6.43741	5.02975
	5.1565	7.30073	5.60486
	5.10154	8.20945	6.17659
	9.7364	5.38082	6.20294
	6.99624	6.38082	6.1565
	4.02975	9.03434	6.03709
	9.58559	5.82443	6.9542
	6.65344	8.44708	3.96963
	11.1685	7.05889	3.8413
	9.74539	6.89482	6.52878
	8.65821	4.02975	5.63421
	13.5959	7.92877	7.82231
	9.5411	5.69116	8.14805
	6.60486	10.131	6.1964
	7.82867	8.08392	4.39232
	9.63904	7.56478	5.42626
	8.90388	6.07325	4.16993
	13.2482	7.84549	8.36923
	8.05347	5.64386	7.35168
	11.0442	9.56796	7.11201
	8.37069	7.32493	6.04439
	5.07325	3.73697	7.34282
	5.34577	5.08746	5.93074
	7.43463	4.56478	6.81164
	11.5104	3.41504	3.87447
	7.8806	6.41504	5.96963
	14.1083	6.1565	6.58996
	7.47303	2.5025	5.70966
	3	6.94251	5.02975
	10.6588	7.05166	5.53398
	9.15397	5.32193	6.44294
	6.6677	7.97728	5.36923
	9.25109	8.54432	4.60486
	12.294	3.11548	2.9386
	8.83289	8.87652	8.47978
	7.75489	8.49586	7.07325
	1.58496	4.5025	7.00749
	4.22239	7.835	5.70044
	6.14975	7.54946	5.11548
	9.66118	7.37214	3.58496
	7.70044	10.5232	3.41504
	7.08037	6.47032	5.56478
	11.93	6.8371	5.02975
	4.68182	5.52356	5.42626
	7.37504	7.09452	7.91488
	8.12412	9.24634	6.45396
	7.835	4.02975	7.36632
	7.82867	6.70966	5.64386
	8.9542	6.21594	8.35168
	6.67243	8.58246	6.6865
	4.70044	3.5025	5.44846
	8.91389	6.62449	6.22882
	6.22882	7.52878	3.36923
	8.98204	2.11548	8.01866
	4.29768	7.93074	6.10154
	8.54818	5.2854	5.80735
	10.5408	9.37287	4.56478
	8.74707	9.91837	2.87447
	10.9946	10.7794	4.71882
	9.00094	9.58747	6.08037
	5.24793	6.59495	5.94642
	9.43602	2.87447	8.79766
	4.98489	8.86212	9.15482
	8.78899	3.36923	3.73697
	8.40656	1.87447	7.40656
	7.56986	4.56478	8.31288
	9.87652	8.77259	4.02975
	6.11548	6.16993	6.85798
	6.29768	7.25424	6.13614
	12.7993	4.43741	4.92283
	6.42066	5.98489	5.62449
	9.16993	8.01309	6.65344
	9.62266	9.08569	4.68182
	7.39803	7.92481	3.66297
	8.27922	5.02975	9.55714
	13.7666	3.90689	3.36923
	6.16323	8.02606	5.02975
	5.39232	8.17159	3.27302
	5.94642	7.52095	6.37504
	3.22239	5.86625	5.58496
	11.7174	3.58496	6.65344
	10.5777	4.73697	5.26053
	6.32193	8.41926	4.89077
	6.88671	10.1378	4.45943
	7.29155	7.69116	7.68883
	9.15144	4.9542	7.64866
	5.36923	9.52356	4.22239
	8.88671	7.96386	7.97728
	12.0767	6.42626	5.38082
	5.84967	9.60301	5.55459
	11.852	9.11461	3.27302
	9.82972	9.27612	5.65344
	6.38082	5.24793	4.85798
	10.0616	4.48113	5.90689
	5.12928	6.24793	6.30378
	7.5157	8.72679	2.87447
	4.89077	8.78354	2.66297
	12.853	3.96963	6.89482
	4.98489	6.79008	4.14296
	11.2893	5.18322	4.98489
	6.69581	7.92877	6.18322
	8.24159	5.93074	3.11548
	4.48113	5.36923	6.80735
	14.0503	7.45121	5.38082
	9.58308	8.13785	3.8413
	6.75043	6.73697	5.01495
	8.21108	4.73697	5.3339
	7.45943	6.72338	2.32193
	5.99247	7.99435	7.64145
	5.23522	10.2264	4.32193
	2.87447	5.8413	6.36923
	11.7483	8.59991	3.11548
	15.0657	7.16323	3.27302
	5.3339	7.59991	7.20294
	7.72338	10.6987	7.36632
	7.70736	9.01402	8.39803
	12.6635	5.69116	6.13614
	9.79604	7.8371	5.61471
	10.2703	7.45943	7.04439
	5.86625	8.39803	5.04439
	13.3306	8.88874	3.70044
	6.72338	9.76984	4.39232
	10.5661	3.11548	5.29768
	4.8413	8.15313	4.02975
	8.66178	6.99624	3.16993
	11.6266	7.70736	7.11894
	7.98489	6.58996	3.77259
	5.40372	7.07325	5.40372
	6.52878	7.51833	4.64386
	10.9732	7.47303	5.2854
	6.61471	8.73584	6.80735
	9.24872	7.26679	3.22239
	9.11461	6.00749	3.16993
	7.45121	6.33985	8.57869
	6.78572	6.59991	3.41504
	10.3272	5.10154	8.22882
	8.38658	8.55331	4.90689
	7.62936	7.10852	5.96193
	10.0094	7.51307	5.91488
	8.98394	7.44846	4.79008
	6.61961	7.31892	5.42626
	7.97728	7.61716	6.40372
	8.00188	4.79008	5.20945
	5.98489	9.17659	5.55459
	6.63904	6.51833	6.18322
	8.88773	5.18322	5.75489
	3.66297	7.74371	7.09803
	8.86212	8.90589	7.57491
	10.4041	3.9386	7.76818
	9.72338	4.77259	4.02975
	11.6799	7.58996	5.8413
	8.63904	5.58496	3.8413
	14.1939	4.80735	5.45943
	9.93664	4.8413	4.08746
	8.19804	7.25739	3.16993
	13.1434	8.64866	2.32193
	11.5037	7.38945	5.79874
	9.04985	5.84967	8.0607
	10.8092	7.70966	5.52356
	2.9386	7.4457	5.12928
	7.835	6.71882	7.33092
	4.70044	6.50779	3.22239
	8.30682	6.42626	5.89077
	11.3078	9.0634	4.75489
	9.65225	8.11374	4.11548
	8.98489	6.69581	6.05889
	5.64386	6.24793	5.10154
	2.80735	7.35755	4.54432
	4.62449	6.76377	4.62449
	6.95031	8.77917	5.68182
	10.2058	5.79008	5.23522
	5.81592	8.65583	3.41504
	4.1964	8.00375	3.77259
	8.77588	7.38945	8.16155
	8.55587	6.87447	4.36923
	10.2507	4.32193	9.23761
	7.56986	9.03067	4.52356
	9.69174	5.87447	3.73697
	8.15819	5.96193	5.52356
	12.8785	4.36923	7.06609
	9.12928	3.96963	6.56478
	6.91089	10.3461	4.77259
	8.74819	6.51307	6.07325
	12.799	6.80735	4.87447
	5.84967	9.40868	5.79008
	6.85383	6.03709	6.38082
	6.11548	7.63662	3.90689
	8.44156	5.74595	6.02975
	6.47573	5.70966	4.1964
	7.67243	8.39518	3.05889
	10.8204	6.02237	6.96193
	6.67243	5.56478	4.39232
	5.67243	5.32193	3.41504
	9.22962	7.77698	6.54946
	9.40939	7.42626	8.17493
	6.51833	6.84967	9.2854
	9.09452	7.18653	8.12067
	7.29462	5.43741	7.13614
	11.2715	5.43741	4.9542
	8.65583	7.53138	5.36923
	13.9977	9.65881	8.76818
	7.98109	8.98109	6.08746
	8.81911	10.2376	6.41504
	11.0952	6.94251	4.22239
	4.9542	8.3634	5.97728
	3.77259	6.41504	7.58996
	9.34282	5.43741	6.37504
	6.40372	8.85071	5.62449
	8.49852	7	4.05889
	8.57743	6.07325	3.77259
	6.77259	7.87447	5.60486
	8.36923	8.77259	9.40017
	6.95807	10.5925	7.06967
	11.1706	7.66059	8.21432
	9.35462	4.66297	6.1565
	5.94642	5.14296	3.22239
	8.96193	6.23522	6.70506
	7.75489	4.98489	3.32193
	3.16993	5.1964	4.64386
	8.4567	4.27302	4.8413
	5.11548	8.94251	7.54432
	8.05347	8.15819	4.98489
	9.67066	6.81164	4.24793
	7.98299	7.04075	6.70966
	8.10504	7.60239	5.81592
	5.8413	2.9386	3.66297
	7.53398	8.14636	7.92481
	10.5005	7.93664	4.16993
	6.5597	8.82655	5.1565
	10.421	10.1861	5.9542
	9.13443	8.07146	3.45943
	7.43463	7.54174	4.41504
	8.88671	9.16825	7.38082
	12.2067	6.22882	4.70044
	7.26679	9.19722	7.19967
	6.82443	8.14636	11.5937
	10.0228	7.55714	5.1565
	10.6973	9.69697	7.83289
	7.11201	7.60239	7.17991
	7.73471	3.96963	5.74595
	7.1565	3.87447	4.11548
	7.64626	8.1224	6.66297
	8.12412	2.66297	4.32193
	6.27922	8.2384	5.52356
	7.24793	7.17659	5.51307
	12.5912	5.77259	8.50383
	9.08392	7.78572	7.53398
	10.6712	6.66297	3.45943
	7.78572	5.20945	2.66297
	5.10154	10.8202	6.58496
	6	7.18653	5.23522
	6.98489	7.94837	9.19065
	8.78027	8.02237	4.56478
	11.5996	10.8567	5.59495
	7.28232	4.14296	5.70966
	10.8303	8.60239	5.65344
	6.10852	8.41785	4.85798
	8.44984	8.22078	3.36923
	6.81592	5.79008	14.3187
	9.38226	5.52356	6.73697
	5.1964	8.43045	3.05889
	8.54174	6.61471	4.52356
	8.53528	7.33985	5.44846
	7.69349	7.51307	6.23522
	10.6588	5.32193	5.54432
	8.23202	8.14975	3.66297
	8.07146	8.7211	6.58996
	8.40656	7.1565	5.32193
	3.22239	4.9542	3.87447
	5.61471	8.09099	6.53916
	10.7185	5.70044	3.22239
	10.8806	7.54689	4.87447
	10.4346	6.70044	7.49452
	3.70044	7.75489	4.16993
	10.1172	6.45943	5.99247
	8.91089	6.53398	5.85798
	5.40372	6.2854	6.65344
	8.08215	4.62449	3.41504
	9.64686	9.36267	2.5025
	7.64145	10.0417	5.12928
	7.52617	9.39017	7.62205
	6.3339	7.79225	7.40372
	6.40372	7.93074	6.09452
	6.6677	7.27922	3.16993
	10.4868	3.5025	6.99247
	12.4822	6.98489	7.4865
	9.69407	5.71882	2.80735
	6.84967	4.45943	4.45943
	11.2011	8.04985	4.58496
	3.9386	6.87856	8.28077
	4.05889	6.84967	5.38082
	4.08746	8.41926	3.16993
	8.25739	6.42626	5.57491
	4.08746	3.16993	5.65344
	10.0989	7.55459	4.77259
	6.70044	6.65821	5.29768
	7.76377	7.61471	8.19476
	12.4421	7.30378	5.51307
	10.927	8.59246	6.83289
	3.70044	6.51307	5
	7.24159	10.1323	3.80735
	10.9677	10.5495	4.92283
	8.27922	10.6603	6.2854
	7.64866	5.91488	6.75933
	7.51833	6.02975	2.87447
	10.7704	5.9542	5.23522
	9.189	7.40372	8.99906
	8.52487	6.32193	4.82443
	8.10852	8.87958	3.73697
	7.98679	7.08746	3.62449
	6.92679	7.43741	3.27302
	3.05889	8.34873	4
	4.90689	5.24793	3.41504
	6.39803	3.36923	5.93074
	8.98963	1.58496	2.66297
	6.5025	5.86625	4.58496
	11.6316	6.85798	4.54432
	10.2842	5.61471	7.17659
	6.4865	7.46216	5.70044
	6	5.23522	7.01123
	4.70044	7.14296	7.96578
	7.67713	5.9386	6.03709
	6.82018	4.11548	5.43741
	5.32193	7.1224	6.54946
	10.9369	7.39803	4.29768
	5.80735	8.61225	5.55459
	7.47843	6.78136	9.52943
	4.39232	4.39232	5.12928
	10.4955	7.33688	4.43741
	7.8095	8.70275	6.12928
	5.85798	6.3339	5.05889
	7.25739	3.9386	2.58496
	7.96	7.51307	3.22239
	12.0636	11.9317	3.80735
	9.15987	5.24793	4.98489
	10.2927	9.03434	3
	9.46011	11.8882	6.89077
	6.33985	8.91389	6.06609
	6.65344	8.756	4.60486
	11.7541	6.81164	5.30986
	7.61225	9.40372	5.48113
	3.54432	7.67478	3.54432
	6.65344	3.73697	7.64866
	7.17326	6.3339	6.92679
	10.8329	7.60979	5.22239
	9.64746	7.34282	4.58496
	7.25739	6.14296	4.62449
	8.69928	6.2854	6.44846
	6.76818	3.9386	8.41785
	9.82496	6.00749	5.85798
	7.25424	5.29768	3.70044
	8.28694	6.49719	7.27612
	7.49185	8.57743	5.02975
	8.50647	7.70966	7.1964
	7.25109	5.92283	2.66297
	7.96193	3.05889	5.69116
	10.9559	5.9542	7.79225
	8.77259	7.45396	7.01866
	9.01495	5.39232	6.26053
	10.0117	7.78572	7.30378
	9.78845	6.90689	5.05889
	9.25582	6.38082	6.80735
	7.58996	9.72565	6.59991
	10.1939	6.95807	5.73697
	11.6687	4.62449	4.1964
	9.82972	7.43185	4.02975
	8.39232	5.75489	8.04621
	6.69116	4.29768	4
	6.72792	4.73697	3.5025
	4.39232	4.68182	5.66297
	12.8281	9.31364	9.41151
	9.7955	6.56478	5.36923
	10.6812	8.77917	4.90689
	8.09276	5.77259	3.58496
	7.59246	4.9386	5.65344
	8.0625	4.90689	8.85175
	5.93074	7.04439	6.16323
	10.2562	7.49452	6.80305
	5.88264	4.71882	6.44294
	8.8413	5.94642	3
	5.02975	3.73697	7.01866
	10.7257	6.14975	5.24793
	6.51307	10.7367	2.87447
	7.65583	7.44018	4.9542
	1.58496	7.75489	7.62693
	6.02237	6.41504	9.29921
	8.25582	5.57491	4.66297
	6.02975	6.05166	5.3339
	7.13614	7.1224	4.71882
	6.69581	5.55459	8.03342
	11.7868	5.91488	6.64386
	8.81592	7.21917	3.22239
	11.2236	7.04439	3.9386
	8.28077	2.41504	5.62449
	6.07325	9.73471	4.14296
	6.62936	4.08746	6.95807
	6.90689	6.5025	6.60486
	10.7291	6.25424	5.75489
	9.0634	5.82443	5.05889
	7.75266	9.08481	5.2854
	3	9.1489	7.46489
	7.52095	8.96963	5.81592
	9.9332	9.30834	5.63421
	7.24476	4.22239	5.23522
	9.13014	7.13955	4.1964
	10.5498	5.39232	5.49185
	4.27302	7.60239	9.038
	9.16658	9.07503	4.89077
	9.28771	9.03709	4.29768
	8.27767	6.91488	5.92283
	7.26053	6.34577	7.86419
	5.65344	5.59495	5.42626
	10.2546	3.16993	5.92283
	9.62083	8.80843	6.26053
	3.80735	8.39518	6.90288
	8.81378	3.87447	4.9386
	10.6012	7.70736	6.00749
	8.87036	8.05528	6.8371
	7.1964	6.25424	8.87036
	8.57365	5.79008	4.9386
	7.1964	8.76818	2.41504
	4.24793	2.9386	9.95807
	9.28771	8.57743	4.16993
	9.18818	5.16993	4.60486
	9.94349	7.51043	6.63421
	7.53138	6.97728	3.8413
	7.56732	6.18982	4.52356
	10.2066	5.8413	2.32193
	8.47573	3.62449	4.58496
	5.24793	5.18322	6.44846
	3.54432	9.40372	4.22239
	6.10852	5.44846	5.07325
	9.44294	5.43741	3.54432
	6.64386	7.04803	3.16993
	9.97394	3.70044	4.32193
	6	8.52487	6.3339
	5.8413	6.22239	5.10154
	3.16993	7.1565	9.78027
	7.71425	6.71882	4.62449
	7.54174	6.76377	6.36923
	8.04621	5.42626	4.79008
	9.12584	8.95031	5.68182
	9.00282	7.0625	4.96963
	7.09803	6.81592	6.79008
	10.6555	7.93467	3.41504
	9.16239	4.64386	8.09803
	7.89885	6.20294	3.22239
	7.93467	7.21594	3.8413
	5.07325	8.18157	6.06609
	11.2868	8.11374	5.9542
	7.1964	8.02422	6.11548
	7.20294	3.90689	6.11548
	7.2384	9.96627	7.84549
	10.0028	6.89885	6.36923
	6.39803	8.00936	3.16993
	5.27302	6.01495	6.29155
	4.16993	9.98204	6.32193
	8.62327	8.79982	7.47843
	7.10154	3	4.45943
	6.23522	5.52356	3.8413
	10.2147	11.7906	3.32193
	6.62449	8.78681	6.9386
	7.95031	7.20945	5.52356
	12.6311	8.81911	6.05166
	9.32793	5.24793	4.16993
	8.45943	9.70736	8.90388
	6.54432	6.98868	5.96193
	10.2648	8.74147	4.39232
	7.33985	5.70966	8.17659
	8.16993	5.51307	6.23522
	12.8857	6.90689	3
	7.00375	7.72565	6.85383
	5.72792	5.05889	5.52356
	5.3339	6.79874	8.56224
	7.15987	10.1762	5.34577
	5.07325	8.60856	6.14296
	8.00188	5.65344	5.20945
	10.0683	8.36048	4.90689
	9.71023	3.8413	5.36923
	3	5.41504	5.40372
	5.67243	7.00749	4.32193
	10.0177	9.57112	4.87447
	7.96386	7.87447	6.1964
	8.34577	8.66297	5.04439
	4.22239	10.1472	3.70044
	9.61471	10.9096	5.86625
	7.50779	4.60486	5.89077
	8.07325	5.05889	5.36923
	7.59743	7.40372	6.64386
	7.96578	6.83289	5.18322
	13.0106	7.15987	3.62449
	12.0741	7.33985	5.61471
	7.05528	7.78572	5.55459
	4.9386	7.95031	3.27302
	5.32193	8.633	6.08037
	7.71882	9.86882	4.96963
	6.42626	4.87447	5
	7.77917	4	6.03709
	8.01681	8.50117	5.92283
	5.64386	7.74147	3.8413
	8.72679	3	3.58496
	8.2062	10.3862	7.08037
	3.27302	2.11548	5.1565
	9.75822	3.58496	2.87447
	5.51307	7.4457	3.16993
	2.87447	8.06429	6.03709
	12.0381	7.5597	2.87447
	7.58996	6.97728	5.77259
	6.44294	10.4679	5.14296
	5.11548	3.32193	5.29768
	8.08923	8.23522	4.11548
	3.41504	5.79874	3.27302
	7.55203	5.45943	3.80735
	10.8244	6.88264	3.87447
	8.54946	3.5025	3.87447
	4.08746	5.9386	3.87447
	8.80843	8.09628	7.77479
	9.15397	7.37214	6.23522
	2.80735	9.5597	5.04439
	11.4947	4.54432	6.30986
	10	6.82867	8.47438
	11.19	5.9542	6.64386
	3.41504	7.58496	4.80735
	7.54689	5.84967	5.47032
	5.14296	6.44846	6.34577
	6.24793	7.71882	5.12928
	3.36923	7.01495	6.71425
	10.7262	5.10154	5.77259
	6.24159	7.30073	5.70044
	4.14296	5.27302	6.70506
	7.02606	5.9542	8.98963
	11.9317	7.09452	7.10504
	9.94251	7.63178	5.45943
	9.50051	5.58496	4.05889
	7.40656	8.03159	7.70966
	7.92679	7.18322	8.33539
	5.81592	8.51043	4.77259
	4.9386	8.9629	3.36923
	8.21108	5.42626	6.4865
	9.76708	6.42626	3.90689
	6.69581	5.57491	3.45943
	5.45943	3.77259	4
	11.9893	4.80735	4.05889
	6.91488	6.09452	4.60486
	6.82018	6.24159	3.45943
	7.12928	5.12928	6.51833
	5.43741	2.9386	2.32193
	7.54689	9.24793	4.11548
	5.81592	6.52356	6.36923
	8.60115	7.63421	5.08746
	5.91488	6.35755	4.27302
	5.35755	7.99247	4.85798
	7.54689	8.05889	4.11548
	7.43463	7.62936	6.64386
	7.18322	5.20945	4.75489
	7.59743	3.70044	6.8413
	7.16658	6.86212	3.66297
	7.17326	5.85798	5.66297
	11.095	7.94642	5.99247
	11.0446	5.44846	8.72224
	6.06609	4	6.36923
	6.94642	8.26835	6.27302
	7.11201	7.98109	6.91886
	8.756	7.22239	5.05889
	10.9711	7.00749	6.36923
	9.8928	3.87447	4.60486
	8.17825	7.87036	3.41504
	9.23681	9.40017	8.70736
	9.17159	5.12928	6.47573
	6.43185	3.22239	5.30986
	11.4221	4.34577	4.9386
	4.56478	3.70044	3.70044
	6.82443	7.20294	6.08037
	7.98489	7.96	5.89885
	6.32793	8.50383	5.56478
	7.95031	4.87447	9.43602
	10.5434	9.97106	5.82443
	6.26679	9.39518	5.35755
	7.13271	5.42626	7.76598
	6.3634	7.08746	7.43185
	12.9081	7.14636	4.08746
	10.3	8.55203	7.71653
	8.14126	8.9629	10.9882
	8.80735	5.93074	6.4865
	7.08037	7.07325	6.51833
	8.22239	8.90789	4.98489
	8.91986	6.82443	6.24159
	4.1964	4.54432	7.73245
	7.31288	7.11548	5.53398
	5.70966	6.00749	5.88264
	5.9542	6.97346	3.70044
	7.8095	5.36923	5.29768
	8.47438	6.37504	4.1964
	7.87652	7.44846	2.87447
	7.32493	6.27922	3.54432
	6.35168	4.16993	4.89077
	8.53268	8.87447	7.30073
	2.73697	7.42626	7.80735
	3.96963	4.85798	4
	11.9296	9.3502	3.87447
	4.27302	6.29768	3.62449
	10.5651	6.72792	4.1964
	7.11548	6.27922	5.22239
	7.14296	3.73697	5.54432
	5.62449	6.49185	2.66297
	9.02329	7.02606	3.96963
	10.5498	7.3159	7.46489
	10.4969	6.46489	4.98489
	6.34577	7.39518	9.64626
	9.88874	3.27302	9.29921
	10.3102	10.0251	4.56478
	7.10504	6.42066	5.10154
	6.05166	8.65702	5.29768
	7.17659	7.70506	6.14296
	7.70506	2.5025	5.18322
	8.36778	8.54303	4.43741
	7.35462	6.97728	3.58496
	8.27922	8.37649	6.35755
	8.32343	7.37214	5.40372
	8.18653	5.22239	4.36923
	9.59929	7.67478	4.60486
	9.01959	6.41504	3.32193
	8.79225	5.02975	3.90689
	4.89077	6.38658	6.57491
	12.2343	8.2854	8.99718
	6.61471	6.69581	6.12928
	10.5968	6.24159	5.8413
	4.16993	5.57491	3.87447
	3.27302	9.43045	3
	8.50383	8.35462	6.10154
	8.07325	5.84967	5.68182
	10.5437	5.05889	6.77698
	7.51307	4.90689	5.87447
	5.88264	6.10852	4.92283
	5.38082	4.39232	2.11548
	7.32793	8.68533	4.56478
	10.5121	4.43741	5.79874
	10.3977	9.41151	6.07325
	6.61961	7.40372	7.12928
	9.63602	8.83394	3.70044
	7.37793	8.55075	5.40372
	10.1716	7.02237	3.73697
	11.0476	3.90689	4.9386
	6.56986	8.70275	5.01495
	5.40372	5.18322	2.80735
	8.76929	4.14296	2.41504
	7.90288	8.01866	5.74595
	10.3619	6.95807	5.89885
	9.76044	9.70966	6.23522
	9.8933	5.36923	3.8413
	6.44294	3.54432	7.93664
	8.6736	6.65821	4.08746
	7.02975	8.1964	8.7039
	10.9782	9.57112	7.26366
	10.7004	6.58996	7.07325
	3.73697	5.89077	7.92283
	9.37649	8.06429	3.8413
	8.30682	4.27302	6.78136
	7.61225	8.02975	4.85798
	6.35755	10.0242	4.16993
	7.40372	3.27302	5.05889
	3	8.43879	4.02975
	8.88264	8.56605	7.65105
	4.32193	7.11894	5.8413
	10.3185	8.06788	3.73697
	10.6999	6.27302	5.63421
	6.88264	5.10154	4.05889
	7.62205	4.9386	5.29768
	10.585	8.97154	7.92085
	11.4187	10.0467	5.02975
	10.7901	8.90288	7.32493
	7.82231	7.22882	3.90689
	5.24793	6.5025	8.26679
	6.12928	3.16993	2.66297
	10.4628	4.96963	6.24793
	8.88773	5.59495	3.96963
	7.80735	3.62449	4.64386
	7.47573	3	3.22239
	5.26053	4.22239	8.41222
	5.77259	8.41504	3.62449
	11.3623	7.38945	4.62449
	9.16155	5.42626	5.39232
	7.47573	5.63421	7.06609
	11.051	8.0786	4.58496
	5.44846	5.05889	8.92481
	5.36923	8.71768	5.82443
	10.5934	7.54946	5.1964
	7.26053	2.9386	2
	9.65702	8.5937	4.02975
	5.52356	5.83289	7.10504
	7.2384	9.51043	4.1964
	9.21755	4.9542	4.68182
	6.57994	7.47303	6.01495
	7.11201	2.41504	4.05889
	4.77259	8.86315	4.9542
	8.12067	7.91488	5.36923
	7.34873	8.01495	5.04439
	5.69116	7.31892	6.42626
	5.41504	7.35462	4.16993
	5.51307	7.17326	3.05889
	7.75933	6.22882	2.73697
	9.62083	11.1258	5.51307
	7.62693	8.84235	3.73697
	4.75489	6.40939	4.90689
	3.77259	7.13271	6.1224
	6.05166	5.22239	4.79008
	8.79874	3.90689	5.49185
	6.98109	4.39232	3.54432
	9.72167	6.52356	3.11548
	7.60733	4.9386	6.89885
	6.97346	4.8413	4.70044
	8.67831	9.08658	4.32193
	11.5937	8.78136	4.80735
	8.65225	6.06609	6.61471
	7.43741	9.20294	7.02975
	10.0187	6.43185	5.77259
	3.70044	7.25424	5.20945
	6.67243	7.39232	5.23522
	7.47032	9.70506	3.66297
	8.46625	6.12928	4.16993
	6.67713	6.08037	5.53398
	6.78572	8.22078	6.00749
	5.07325	7.53398	4.73697
	6.93467	6.94251	5.22239
	8	7.87242	7.37793
	5.66297	8.83078	3.41504
	10.0122	5.55459	5.04439
	8.09276	5.18322	4
	3.41504	6.17659	4.14296
	6.14296	10.7496	7.39518
	7.52095	5.29768	7.13614
	7.12928	7.32193	5.2854
	8.83815	4.68182	2.9386
	6.18322	6.40372	3.5025
	11.983	9.12928	6.44294
	6.97728	6.22239	3.66297
	6.94251	8.05889	4.96963
	5.04439	2.9386	3.80735
	8.36486	5.67243	5.53398
	8.94154	5.05889	4.34577
	9.96193	6.65821	5.88264
	6.21594	7.51307	4.54432
	7.8413	7.38658	2.73697
	6.13614	8.81164	8.16323
	5.62449	5.2854	7.27302
	7.44018	6.67713	6.45396
	8.52095	9.37069	3.66297
	7.39232	7.47573	4.39232
	6.24159	6.87447	9.34133
	10.3808	8.18653	6.26679
	3.73697	5.36923	3.9386
	7.01866	6.75489	6.90689
	5.90689	7.42626	8.53138
	9.56097	2.22239	5.67243
	6.94642	4.89077	5.40372
	5.05889	7.19311	7.43463
	8.03892	5.26053	4.27302
	9.03067	2.22239	5.89077
	5.53398	7.01866	4.9386
	7.94251	6.78572	5
	8.97441	6.86625	3.05889
	7.37214	5.43741	4.77259
	8.33092	9.29539	4.48113
	7.93271	10.083	6.29155
	7.74595	8.77039	3.58496
	6.06609	7.8434	4.14296
	6.38658	7.66059	5.70966
	7.79658	7.67713	4.39232
	7.7211	4.66297	3.54432
	6.87447	6.11548	5.65344
	5.76377	7.13955	4.32193
	6.05166	7.62936	7.61716
	10.2171	7.0625	6.09452
	7.82443	10.0759	10.3491
	10.9014	4.9542	5.05889
	9.31213	6.63421	5.53398
	6.81164	6.58996	8.37938
	8.29002	5.20945	6.56986
	8.72338	9.68065	7.43463
	9.72565	8.77149	6.10154
	7.77259	10.7698	7.2127
	6.52878	11.6861	3.73697
	8.14805	7.07325	3.77259
	2.9386	7.97728	3.58496
	5.22239	9.189	5.53398
	8.31439	3.27302	8.99341
	6.32193	8.77259	6.12928
	9.90438	7.33985	5.05889
	6.47573	5.36923	7.91089
	9.55842	8.33688	3.90689
	10.845	5.59495	4.82443
	3.58496	5.9542	5.44846
	7.86005	8.32942	4.92283
	11.2676	7.02237	3.58496
	5.04439	7.23522	3.66297
	8.10154	5.58496	4.66297
	8.22239	8.04803	5.36923
	8.25582	6.65344	4.87447
	3.41504	8.33092	7.68182
	7.65344	4.70044	3.05889
	9.17326	4.96963	4.79008
	5.76377	4.48113	6.51307
	7.40372	8.64866	4.45943
	8.53138	3.96963	6.39232
	3.87447	7.22239	6.39232
	4.27302	7.75933	7.43185
	10.095	2.11548	3.54432
	7.47303	7.64386	5.39232
	6.39803	9.77094	4.62449
	6.04439	5.1565	7.3837
	8.09803	7.25424	5.66297
	9.30986	7.90689	8.9258
	9.15482	7.61225	6.05166
	8.37214	7.41504	5.1964
	8.86109	7.25739	5.10154
	8.42206	6.57994	3.9386
	8.28232	6.02237	3.70044
	6.88264	6.79874	5.93074
	2.58496	4.90689	4.89077
	6.99247	7.65105	6.65821
	7.99624	5.35755	4.32193
	8.81378	9.19804	4.02975
	11.1011	8.26679	8.62936
	11.0483	9.85123	6.38658
	8.56097	8.48918	5.26053
	5.74595	5.20945	7.90489
	6.16323	5.65344	4.64386
	5.97728	4	7.79658
	9.52356	3.58496	5.05889
	6.64386	9.45464	3.22239
	6.17659	7.90288	4.77259
	8.21594	7.42906	4.90689
	8.41504	3.80735	3.05889
	4.82443	5.63421	3.87447
	8.73132	8.131	3.41504
	5.34577	7.2384	4.36923
	6.90689	6.73697	4.73697
	8.41504	8.19967	6.43741
	8.35168	4.96963	6.20945
	6.62449	6.29155	8.49052
	8.60979	5.07325	2.73697
	7.26679	6.02237	4.43741
	6.91886	10.2812	5.36923
	9.06519	5.93074	6.09452
	8.93074	4.71882	6.91886
	8.99247	8.65583	6.51307
	8.6736	4.45943	4.92283
	4.62449	5.30986	2.9386
	10.9474	6.56986	3.36923
	10.7887	5.82443	4.98489
	5.32193	8.19311	4.66297
	5.77259	6.85383	2.73697
	9.15228	8.5812	4.58496
	8.29462	4.39232	3.32193
	3.80735	6.82867	6.20945
	6.06609	5.73697	3.90689
	6.99624	6.89885	6.63904
	7.6865	4.43741	6.42066
	5.76377	9.35975	3.11548
	9.28848	7.13614	7.00749
	6.97346	2.80735	5.91488
	9.0607	7.73697	4.54432
	8.8009	6.77698	5.88264
	7.75043	6.87447	4.80735
	4.34577	3.77259	5.05889
	6.94642	5.24793	3.90689
	10.1464	7.0625	12.8572
	7.56732	9.85071	3.11548
	4.70044	3.80735	5.67243
	5.92283	4.79008	3.90689
	5.24793	7.96	5.2854
	10.4852	8.42206	7.34577
	6.64386	3	6.1224
	3.90689	5.79008	4.32193
	7.17326	8.58996	2.41504
	10.8316	5.64386	3.11548
	10.1198	3.80735	6.81592
	8.35462	7.04439	6.32793
	6.08746	5.44846	3.62449
	4.11548	3.27302	4.52356
	5.64386	7.21917	3.36923
	5.32193	6.84549	6.54946
	12.8635	7.52356	6.30986
	9.42976	7.44018	6.1224
	6.37504	8.40372	6.29768
	6.18982	5.75489	8.82443
	5.55459	6.01495	5.22239
	5.85798	7.50779	3.27302
	9.3873	5.58496	5.73697
	10.8978	11.5283	6.80305
	5.1964	5.93074	5.30986
	7.22561	6.42626	7.23202
	11.66	10.5702	6.67713
	12.4534	6.1224	3.45943
	9.59805	6.03709	2.66297
	7.3634	4.98489	5.56478
	5.65344	8.8434	2.73697
	6.3159	5.39232	6.62449
	7.08392	5.04439	8.91787
	10.8191	4	6.16993
	6.5597	5.2854	4.54432
	6.09452	6.88671	3.9386
	6.56986	7.72792	5.99247
	7.35168	6.64386	4.70044
	8.80628	9.87652	6.4865
	5	7.72338	5.29768
	9.71939	7.58246	3.27302
	9.05438	8.56478	2.58496
	8.34725	8.50383	5.18322
	8.5812	8.4567	5.56478
	6.98868	8.18157	5.43741
	11.1847	5.66297	5.71882
	8.26522	4.45943	4.79008
	6.92283	8.89482	4.79008
	7.15313	8.43463	6.10154
	7.90889	6.22882	2.32193
	7.29768	6.68182	4.98489
	8.20294	6.66297	7.49985
	9.64626	4.39232	5.59495
	6.05166	6.03709	8.36632
	7.75489	5.56478	6.89885
	4.14296	7.70506	4.64386
	5.60486	9.14126	7.66534
	7.84967	9.22078	3.11548
	10.4594	5.80735	4.62449
	6.26053	6.43741	5.76377
	5.16993	8.50383	2.9386
	11.9971	8.0786	4.08746
	4.58496	6.52356	3.54432
	6.22239	7.32793	7.31892
	5.27302	9.64746	3.41504
	5.51307	7.27302	4.9542
	4.39232	9.94788	4.05889
	6.38082	8.24317	5.48113
	9.60856	7.53398	4.60486
	4.24793	5.05889	3.22239
	11.9814	5.08746	5.52356
	7.92283	8.77369	4.02975
	9.67889	5.26053	5.18322
	6.88671	10.0094	4.43741
	6.72338	2.9386	5.45943
	7.79008	3.5025	3.77259
	11.8215	8.13955	5.22239
	8.63178	6.55459	3.27302
	8.58747	4.66297	2.66297
	6.08037	4.82443	5.81592
	7.83289	7.73019	6.70506
	9.81805	7.8434	5.49185
	6.58996	7.89885	4.29768
	10.1404	4.79008	6.65821
	9.71768	6.02975	1.73697
	10.3783	5.08746	6.05889
	5.74595	4.85798	5.9386
	8.44432	8.23681	7.35462
	3.45943	12.0892	6.14975
	3.54432	7.47843	1.87447
	8.65344	9.55906	5.32193
	4.52356	6.91488	5.60486
	12.5099	8.54818	5.51307
	7.22239	8.30073	2.5025
	9.32493	6.67713	7.13955
	7.2062	8.71081	6.59495
	6.50779	7.45943	4.9542
	8.0786	6.35755	5.99247
	9.01216	6.9542	6.30986
	9.98014	3.80735	5.02975
	3.36923	7.05889	6.02975
	9.47573	8.6677	5.64386
	7.39518	9.44777	5.93074
	8.73471	6.49185	5.84967
	7.66059	4.96963	2.80735
	9.17326	4.62449	5.92283
	11.4194	6.26679	5.58496
	5.52356	11.2306	3.41504
	7.1224	7.81164	3.70044
	8.86212	3.73697	7.36923
	5.96193	6.89077	6.16323
	8.61348	5.76377	5.96963
	8.16825	6.85798	5.40372
	7.90889	7.39518	5.02975
	9.7364	4.45943	7.58496
	3.05889	7.13614	6.05889
	5.51307	8.37359	9.43115
	8.62936	3.22239	7.70044
	8.01495	7.2854	5.89077
	5.78136	3.66297	6.97346
	10.4895	5.34577	5.49185
	1.87447	3.96963	6.36923
	8.01681	9.08481	7.1224
	11.7381	6.75043	8.24317
	6.13614	7.2384	4
	5.90689	6.82867	3.62449
	7.82655	6.38658	5.76377
	6.39803	2.41504	5.97728
	6.97346	2.58496	6.67243
	6.52878	7.26366	5.81592
	7.23522	6.61961	11.9923
	6.25424	7.76155	4.8413
	6.58996	5.73697	5.5025
	7.07325	6.3634	4.54432
	10.9024	7.01866	7.03342
	8.30682	6.65821	7.59495
	7.99435	4.90689	2.41504
	5.86625	3.87447	5.88264
	9.14211	7.96771	3.22239
	6.88264	2.41504	4.27302
	9.58621	3.05889	7.4865
	4.29768	5.04439	4.87447
	9.74315	7.39232	7.53138
	5.88264	9.62144	3.80735
	3.41504	5.48113	5.99247
	7.29462	7.53657	3.9386
	6.95807	6.4865	6.3634
	8.94739	4.90689	4.16993
	7.94837	6.24793	7.36048
	6.9542	6.75489	7.58246
	4.1964	9.77369	5.10154
	7.80735	6.33985	2.87447
	8.21432	8.89684	8.34725
	8.54432	8.28232	5.83289
	8.00936	7.04075	6.51833
	8.8413	7.25109	6.30378
	4.9386	10.2613	5.87447
	5.5025	2.5025	5.22239
	10.0228	7.1565	5.80735
	10.238	5.43741	3.36923
	12.0084	8.09099	5.52356
	3.9386	5.14296	2.5025
	4	8.95517	6.51833
	7.75933	9.93566	2.87447
	10.8295	5.61471	5.02975
	8.72792	7.03342	6.16323
	11.3313	8.25582	7.11201
	6.02237	6.47573	7.99435
	9.17825	7.29155	3
	5.68182	7.16993	6.23522
	6.58496	7.00749	4.62449
	5.76377	3.73697	5.54432
	4.79008	5.48113	5.85798
	5.94642	5.60486	5.3339
	9.71653	7.77698	5.62449
	6.69116	6.32793	6.17659
	5.94642	5.52356	6.59991
	8.97537	3.11548	5.8413
	6.83289	6.3634	5.10154
	6.79874	3.62449	4.90689
	4.41504	9.61532	8.37793
	9.03434	8.62571	9.35168
	10.3257	8.45396	7.96578
	8.4567	9.11287	2.58496
	8.76818	9.17576	3.22239
	8.85175	6.40939	4.27302
	5.5025	8.47168	5.72792
	5.49185	6.3634	5.74595
	9.57428	8.20783	2.87447
	4.29768	8.0786	5.26053
	7.91289	7.17991	6.42066
	8.90187	3.16993	5.91488
	6.79442	4.98489	3.58496
	4.05889	10.5314	9.04257
	7.56986	4.9386	4.64386
	9.69465	4.24793	7.11548
	8.87549	6.96963	3.77259
	4.54432	6.11548	3.80735
	7.63904	8.756	5.02975
	7.57743	7.84758	3.8413
	8.55203	7.18982	5.38082
	6.13614	8.79333	5.12928
	8.79008	6.14296	6.91886
	6.50779	8.91986	5.08746
	5.61471	6.24159	7.49452
	4.75489	7.70275	5.85798
	7.56986	10.9069	5.76377
	7.92283	4.1964	4.32193
	9.87293	4.39232	7.07325
	7.08392	7.95807	3.58496
	5.29768	6.10154	4.73697
	4.62449	6.5597	7.14636
	6.18322	5.40372	5.1964
	3.8413	8.02606	8.17493
	5.18322	6.8413	5.38082
	5.86625	7.25109	5.59495
	8.30226	7.49719	4.73697
	6.98109	4.75489	4.24793
	10.1319	7.56732	4.87447
	8.55075	8.8413	5.55459
	6.10154	9.20864	3.41504
	3.22239	5.8413	3.58496
	10.7426	6.03709	4.90689
	4.34577	6.26679	2.80735
	8.16993	8.62571	2.87447
	7.33985	6	4.24793
	6.00749	7.58996	4.45943
	6.85383	2.58496	5.71882
	8.70966	7.43463	4.39232
	8.36048	8.38514	7.8413
	6.35755	7.14975	6.54946
	8.03892	9.32268	5.69116
	7.39803	4.56478	6.99247
	9.71711	6.72338	8.24793
	9.13357	7.65105	7.59246
	8.76044	4.90689	2.80735
	8.8857	7.96771	1.87447
	8.27612	9.53398	4.08746
	6.76818	6.42626	3.66297
	8.3502	5.10154	3.45943
	5.07325	7.04439	3.54432
	7.64626	8.32343	8.84862
	5.58496	8.86934	4.36923
	6.08037	6.72338	4.9542
	8.07325	3.8413	6.24793
	8.00562	5.38082	4.90689
	9.76598	4.89077	4.24793
	6.32193	7.98868	4.39232
	6.29768	6.54946	3.05889
	4.43741	4.02975	3.22239
	5.5025	6.6865	5.1565
	8.82972	8.65583	7.63421
	5.52356	7.6865	5.77259
	9.85435	3.70044	3.45943
	7.56732	4.92283	6.09452
	5.9542	5.26053	6.1224
	7.43463	7.18322	4.79008
	7.47032	9.33836	3.11548
	9.1094	6.54946	3.36923
	9.26444	8.10154	4.08746
	8.57491	8.51175	3.8413
	4.71882	5.68182	4.02975
	9.05889	5.71882	4.29768
	5.82443	6.74147	4.45943
	10.7462	8.01681	4.39232
	8.45121	3.54432	2.5025
	8.64145	9.26366	3.73697
	6.45396	7.42906	5.05889
	5.78136	4.14296	3.32193
	6.90689	6.32793	4.85798
	4.92283	3.66297	4.02975
	11.2481	6.3634	3.80735
	4.36923	7.8392	6.23522
	6.11548	4.43741	7.09803
	8.59867	7.22239	3.70044
	7.77259	8.3837	4.73697
	7.39803	6.50779	4.90689
	9.43115	9.11721	5.81592
	7.46761	6.53916	3.27302
	5.79874	7.02975	3.77259
	6.90689	6.5025	4.24793
	7.47032	4.70044	3.90689
	4.27302	5.41504	4.45943
	9.32643	6.53916	5.70966
	6.73697	7.32793	2.73697
	7.79442	6.2854	4.70044
	8.69928	6.94251	4.45943
	6.02975	7.34282	6.39803
	7.32493	7.99812	9.02698
	6.05889	8.46625	5.66297
	8.05528	6.52356	3.73697
	7.60486	5.5025	6.30986
	7.13271	9.28694	4.90689
	5.53398	5.42626	5.3339
	8.18322	7.35168	6.94251
	8.8009	8.45396	4.64386
	5.5025	7.0625	4.48113
	7.19967	6.23522	5.27302
	7.40372	6.88671	5.72792
	5.60486	7.27922	6.07325
	7.08392	7.96386	4.29768
	3.66297	7.23202	3.66297
	6.08746	7.70736	5.16993
	5.77259	4.9542	4.75489
	8.72679	6.57491	4.22239
	7.41785	11.2097	6.96578
	6.89077	7.93271	4.79008
	10.6917	8.75933	2.9386
	7.32193	6.02975	10.6917
	8.88468	5.92283	5.5025
	1.58496	9.66534	10.122
	9.53398	4.82443	5.20945
	9.22239	11.2009	3.45943
	4.08746	6.1964	8.64866
	6.84967	8.00375	4.80735
	8.03709	6.51307	5.75489
	5.84967	3.77259	6.10154
	10.3498	7.35755	8.4608
	7.64626	7.46761	8.58621
	7.98868	4.58496	5.91488
	7.45396	6.45943	3.22239
	11.5616	10.5411	4.27302
	5.08746	7.43463	4.27302
	11.0343	4.36923	2.80735
	5.73697	6.17659	5.97728
	4.77259	9.26131	3.11548
	8.78136	5.59495	5.9386
	3.90689	7.8095	4.75489
	4.58496	7.90288	3.66297
	12.0098	5.01495	5.05889
	8.71653	9.30606	6.70044
	10.3934	7.04439	4.48113
	7.76155	7.28848	3.54432
	5.66297	7.98679	6.50779
	8.10504	4	4.82443
	6.1964	4.89077	4.16993
	9.38586	8.02052	4.68182
	9.74203	5.80735	4.1964
	7.42066	4.68182	7.73019
	11.5825	10.7443	5.14296
	4.71882	4.11548	3.70044
	8.68767	3.62449	3.16993
	6.29155	5.01495	6.00749
	8.37938	7.62449	3.5025
	4.36923	3.45943	7.85383
	7.92085	4	3.22239
	5.43741	8.14466	4.87447
	6.1964	6.76818	3.16993
	5.9542	3.62449	6.75489
	8.36632	5.26053	3.73697
	11.6493	2.41504	3.77259
	8.66297	8.60856	4.8413
	9.9571	6.67713	3.87447
	9.72792	3.22239	7.14636
	7.71882	5.05889	3.41504
	6.86625	7.52617	6.80735
	7.73697	6.30378	3.54432
	6.87856	7.70736	4.77259
	5.48113	5.24793	6.6865
	5.40372	6.49185	5.23522
	6.45396	8.42066	7.30682
	7.60979	9.14466	5.79008
	7.22561	7.99247	3.27302
	7.86005	4.45943	5.01495
	4.60486	10.3083	4.24793
	10.4485	7.70736	5.35755
	6.40372	9.44846	6.61471
	4.56478	2.80735	4.66297
	6.73697	6.58996	2.73697
	7.98109	6.8371	4.68182
	10.6763	5.08746	7.3837
	7.57743	5.45943	6.70506
	8.61471	5.02975	4.92283
	4.82443	6.49185	6.72338
	8.57994	5.02975	3.87447
	7.35755	7.39518	3.96963
	9.59743	4.66297	7.39518
	7.60239	8.16491	3.77259
	10.033	4.39232	3.9386
	5.36923	9.53398	3.54432
	6.14296	6.47032	3.05889
	6.75043	7.92283	5.36923
	7.02975	6.63904	1.73697
	7.9386	6.36923	4.75489
	5.65344	8.50912	7.17659
	9.06699	9.21351	3.87447
	8.44294	9.01309	5.22239
	10.32	5	5.92283
	7.92085	6.02237	4.45943
	3	7.56986	3.45943
	7.48918	8.45121	3.90689
	6.98489	6.74595	4.70044
	9.04985	3.32193	3.22239
	8.756	6.1224	2.80735
	9.64386	6.2854	7.07325
	7.33985	3.27302	7.07682
	11.0991	7.5597	3.16993
	8.7131	3.62449	1.73697
	12.262	3.90689	3.16993
	4.45943	7.10504	3.70044
	9.09891	7.52356	7.16658
	9.31515	3.70044	9.00282
	5.61471	4.39232	4.52356
	4.98489	6.04439	3.05889
	3.70044	7.54689	5.89885
	5	4.98489	4.27302
	3.70044	5.11548	4.80735
	10.4016	4.43741	3.05889
	9.91787	7.44846	2.80735
	7.27922	6.32793	6.02237
	6.75489	7.60486	4.24793
	10.7939	4.92283	6.8413
	9.85902	3.41504	5.79874
	5.45943	5.24793	5.10154
	6.20945	7.63421	5.41504
	8.49452	5.24793	4.62449
	6.58996	5.3339	9.76487
	9.83763	5.83289	5.53398
	11.1683	7.75043	3.05889
	8.14636	11.6344	3.80735
	6.08037	7.60486	5.35755
	7.55714	7.52878	9.28
	8.77369	6.92679	3.70044
	7.94056	7.3837	8.47303
	6.50779	8.08037	4.80735
	7.28232	7.67713	8.4108
	10.3227	3.90689	6.87036
	6.52878	3.58496	2.58496
	7.24793	9.31288	5.9386
	5.8413	10.058	3.22239
	8.53008	6.05889	5.02975
	5.89077	6.8371	3.62449
	5.10154	9.09364	4.27302
	12.1179	7.84549	3.58496
	8.39375	5.08746	3.66297
	5.08746	5.62449	5.71882
	9.75154	6.06609	6.56986
	9.46896	4.22239	4.77259
	6.3634	8.25267	6.06609
	9.72224	7.59991	5.29768
	7.25109	7.88264	6.53916
	4.43741	6.58496	5.63421
	8.06429	5.99247	4.9542
	10.0692	5.74595	5
	8.72224	10.2629	5.1964
	6.87036	7.11894	6.04439
	8.44984	6.4865	4.45943
	3.11548	6.64386	6.26679
	6.52878	7.77039	5.89077
	7.43463	6.16993	4.9386
	9.08392	6.89482	5.30986
	7	9.18405	2.66297
	5.12928	6.88671	7.23202
	9.96723	7.4567	10.1237
	5.71882	8.40939	5.80735
	7.27612	8.65702	3.70044
	6.33985	8.7879	3.22239
	8.05528	5.44846	4.22239
	6.59495	9.64926	5.22239
	8.67596	7.73245	4.89077
	4.24793	7.77698	2.58496
	2.73697	8.87139	3.54432
	4.58496	6.10852	4.08746
	2.87447	5.49185	3.45943
	7.09452	10.0697	6.96578
	6.91488	7.19311	5.1964
	6.58996	6.22882	3.32193
	10.338	6.5025	3
	7.78354	3.22239	3.36923
	8.28694	4.92283	5.53398
	6.98109	7.93664	4.32193
	3.66297	5.54432	4.64386
	3.58496	6.14975	5.11548
	6.73697	7.40656	3.05889
	5.40372	4.58496	5.57491
	9.80682	7.47843	7.38945
	4.39232	7.86212	2.87447
	8.63783	7.25424	5.35755
	6.67713	9.18488	3.22239
	10.8839	5.76377	4.11548
	9.44846	5.22239	4.48113
	7.61225	6.3339	5.43741
	9.49985	7.04803	5.55459
	6.21594	5.65344	3.16993
	9.63783	6.64386	5.55459
	7.91886	6.39232	4.29768
	9.45258	7.95807	5.10154
	4.62449	8.58496	4.64386
	10.0544	6.92283	7.85175
	8.11894	6.2854	3.11548
	5.48113	8.68767	3.9386
	3.22239	5.65344	4.60486
	5.43741	6.74147	3
	8.93958	6.70966	5.56478
	5.66297	6.56986	3.62449
	4.56478	6.95807	5.55459
	6.22239	5.11548	6.02975
	6.6865	6.49719	6.8413
	9.67007	7.50515	4.43741
	9.33836	8.19147	4.9542
	4.36923	6.90689	2.5025
	9.62571	7.91687	7.38945
	7	7.08392	4.05889
	3.45943	6.20945	6.21594
	9.31967	6.88671	3
	6.65344	7.13955	9.09452
	8.86728	7.55459	3.16993
	7.10504	8.3053	3.22239
	3.8413	6.8413	3.66297
	7.05528	3.8413	5.24793
	8.63057	6.51833	3
	10.3808	8.81271	4.39232
	8.11721	8.43045	11.8163
	4.52356	8.74931	6.48113
	7.00375	9.51109	2.9386
	7.99435	6.08746	5.20945
	8.57365	7.75489	4.71882
	8.18818	5.96963	6.43185
	9.11201	7.41504	3.32193
	10.7987	6.90288	2.11548
	3.05889	6.67713	4.66297
	10.0544	10.2288	7.40088
	9.27612	6.05166	3.90689
	3.58496	2.32193	4.77259
	6.3339	7.94251	2.66297
	11.2352	6.59991	3.9386
	9.10241	2.9386	8.48113
	9.09715	4	5.63421
	6.57491	7.99812	4.58496
	8.1565	7.06609	3.22239
	5.36923	5.70044	3.70044
	9.82972	5.26053	4.80735
	6.40939	7.08037	3.05889
	6.29155	5.76377	4.92283
	7.98489	6.05889	4.56478
	7.04075	6.86625	4.08746
	5.67243	5.96193	4.39232
	8.46625	4.96963	7.30986
	7.08392	4.41504	3.90689
	8.43602	6.85798	4.98489
	8.09979	7.05889	5.71882
	7.16323	8.14296	2.9386
	8.63057	6.98868	5.08746
	8.01123	7.49185	6.89077
	7.58996	6.35168	3.87447
	7.14296	6.92679	4.11548
	7.1964	5.77259	4.22239
	7.78354	4.56478	6.30378
	4.39232	4.66297	6.60979
	11.3572	7.42626	8.93664
	8.07146	8.21594	6.55459
	6.32793	6.38082	5.67243
	10.5862	5.01495	5.92283
	4.8413	4.62449	4.77259
	7.63904	7.01866	5.05889
	3.80735	6.61961	4.16993
	6.71882	10.5603	6.80735
	7.99058	7.92283	3.9386
	10.4945	3.05889	6.90288
	10.3884	7.62936	5.24793
	11.6257	6.44294	2.5025
	7.1224	10.3498	5.14296
	8.93074	4.54432	6.33985
	3.87447	7.58996	7.04075
	6.78136	4.34577	2.9386
	8.40372	7.66534	3.70044
	9.62388	8.756	2.5025
	6.14975	4.45943	6.03709
	6.99247	6.08037	3.96963
	7.85175	8.89482	8.70966
	8.39375	3.62449	4.45943
	5.2854	7.44018	4.87447
	6.70506	4.32193	7.17326
	7.32793	7.13955	4.1964
	8.76708	4.39232	4.11548
	5.49185	6.40372	2.66297
	11.6673	7.26991	4.96963
	9.32793	4.9542	5.70044
	11.4685	11.7613	6.10154
	7.97728	9.19885	4.56478
	7.18982	4.36923	7.17326
	5.69116	3.41504	5.2854
	11.5377	6.30378	5.53398
	6.66297	5.84967	7.5597
	8.92085	4.8413	3.16993
	8.67125	8.64506	4.41504
	9.85953	5.72792	6.85798
	6.70506	8.02422	5.04439
	8.18653	6.22239	5.26053
	7.90288	4.62449	6.24793
	7.51833	10.1007	6.86625
	8.27457	6.22239	9.03067
	7.65821	7.16993	6.01495
	5.63421	3.8413	5.36923
	7.38082	4.89077	3.9386
	8.26209	6.77259	5.67243
	8.43324	9.98537	6.89482
	3.87447	5.9542	4.66297
	7.89077	8.16155	4.58496
	5.78136	7.87652	2.66297
	9.73245	7.56732	3.90689
	7.70966	3.70044	4.14296
	5.47032	3.54432	2.32193
	11.1814	8.69697	3.22239
	10.2099	7.79658	7.1224
	7.47843	6.92283	6.3159
	5.60486	8.47573	5.22239
	4.05889	6.84967	3.77259
	7.73019	7.63662	4.48113
	7.11201	8.30226	6.68182
	6.98868	8.39518	3.62449
	11.1364	5.90689	4.14296
	6.81592	8.10852	6.9542
	10.6502	8.30682	3.90689
	4.22239	7.71653	6.80305
	6.01495	8.04257	2.73697
	8.23522	6.54432	3.70044
	9.99577	8.77808	2.66297
	7.26991	5.42626	3.70044
	4.39232	7.8009	5.42626
	7.94447	8.13443	8.16491
	9.1857	6.96578	1.73697
	8.92184	6.98868	3.80735
	7.8095	8.20457	3.87447
	5.79008	3.9386	4.36923
	9.49586	6.89885	4.43741
	8.37649	7.05166	5.39232
	10.3998	4.41504	6
	3.87447	7.28232	2.66297
	9.00469	8.03892	3.80735
	6.93467	6.66297	2.66297
	6.82443	4.1964	7.27612
	6.76818	5.75489	3.58496
	7.41504	6.51307	4.68182
	11.9501	6.5025	3.05889
	12.0099	4.24793	3.96963
	8.37504	5.82443	3.70044
	7.84967	7.98679	9.32042
	5.04439	6.45943	5.10154
	6.90689	7.56986	5.9386
	10.9206	6.88671	4.77259
	8.19967	7.34577	4.70044
	10.1514	9.42557	5.56478
	8.62449	5.52356	5.45943
	5.40372	4.77259	4.48113
	8.52225	6.44294	6.04439
	7.01866	9.03617	5.22239
	6.98868	6.96963	4.16993
	7.24159	4.22239	6.84967
	6.89885	5.64386	2.80735
	11.7242	12.3878	11.2064
	9.35609	8.73019	4.64386
	10.2463	7.61961	5.41504
	6.33985	10.0348	7.43463
	7.51307	7.09099	3.70044
	5.42626	6.35168	4.82443
	7.05889	5.5025	1.73697
	6.82018	8.94739	7.14296
	5	8.02237	5.56478
	7.52356	6.20294	5.35755
	6.42626	9.44915	3.16993
	5.65344	10.1168	7.17326
	9.40727	3.41504	5.63421
	9.45396	6.96578	5.1964
	4.56478	7.00375	3
	10.3129	3.58496	6.29155
	9.28925	5.22239	4.43741
	2.73697	9.24397	3.70044
	9.10504	7.92085	5.14296
	7.8371	7.75711	3.96963
	8.05889	6.61471	2.87447
	6.1565	4	5.52356
	6.24159	7.36923	8.60979
	9.5597	10.9231	2
	8.04803	4.71882	3.22239
	6.3634	5.85798	5.91488
	8.1224	7.35168	4.52356
	5.66297	3.73697	2.22239
	4.43741	8.53398	4.52356
	8.3443	6.29155	6.79008
	7.24793	10.0284	4.71882
	9.23442	4.1964	4.16993
	6.10154	5.57491	3.45943
	3.80735	5	7.25109
	7.48918	6.80735	5.04439
	10.3253	8.38802	5.05889
	9.30834	2.41504	7.30682
	8.17326	9.03067	6.01495
	4.14296	6.22882	4.92283
	10.4696	5.63421	4.11548
	5.02975	10.3848	5.52356
	8.41926	4.05889	4.56478
	4.08746	8.69928	4.14296
	8.21594	8.82018	4.79008
	6.68182	7.67948	5.82443
	7.52878	7.71882	4.05889
	5.66297	6.89077	6.69581
	6.54432	8.29615	5.16993
	9.39375	5.47032	6.95807
	7.01495	2.87447	2.66297
	8.76377	6.8371	6.49185
	8.43045	6.73697	1
	4.16993	6.13614	2.80735
	8.84967	5.14296	6.53398
	7.92877	4.60486	5.91488
	9.28617	5.56478	2.58496
	7.23202	5.24793	6.42626
	9.54045	8.00936	3.96963
	3.62449	2.87447	4.43741
	5.51307	6.89885	4.48113
	7.94642	5.30986	7.20294
	9.34725	6.04439	3.62449
	8.01681	7.14975	6.69581
	7.01495	3.87447	4.41504
	7.57743	4.70044	6.30378
	8.00375	3.05889	3.27302
	7.76818	6.5025	4.02975
	4.75489	6.5025	6.9386
	9.70621	6.42066	4.32193
	8.97346	8.99812	3.62449
	4.34577	6.51833	4.02975
	6.1964	5.24793	4.39232
	9.67419	8.23202	2.73697
	4.75489	6.02237	2.22239
	8.28848	7.05528	3.16993
	8.07682	6.09452	2.66297
	5.39232	7.46489	3.54432
	7.13614	7.77917	3
	7.80305	6.10154	5.82443
	6.53398	7.35168	7.33985
	5.12928	7.09803	3.54432
	5.1964	7.59246	6.52878
	7.57994	9.02144	3.58496
	9.23601	3.96963	3.62449
	7.85798	6.29155	2.5025
	6.58996	6.32793	6.01495
	4.82443	4.98489	4.27302
	6.74147	7.67243	6.60486
	6.1565	6.62936	6.05889
	8.53657	6.04439	4.70044
	7	9.48583	4.08746
	8.55331	6.89482	6.8371
	10.2792	6.07325	3.45943
	4.58496	9.11114	2.80735
	10.1645	8.54561	3.45943
	8.32042	7.42906	6.82867
	5.83289	8.66534	5.85798
	4.8413	6.5025	5.1964
	5.59495	6.10154	3.62449
	6.73245	4.08746	6.69116
	4.45943	6.54946	5.65344
	8.52095	3.41504	3.70044
	9.61287	7.05528	4.34577
	7.4567	6.98109	4.27302
	8.73358	7.74595	4.73697
	7.23202	6.33985	3.27302
	9.88519	9.54174	2.80735
	5.9386	3.90689	7.27612
	9.3339	6.21594	6.53398
	5.77259	7.50515	5.18322
	5.81592	7.6677	5.48113
	4.82443	5.05889	5.98489
	7.16323	5.47032	10.1861
	6	7.86831	2.41504
	7.25424	8.69465	4.11548
	6.88264	6.78136	6.00749
	5.2854	7.43185	2.22239
	7.29155	6.9542	3.16993
	9.86831	5.42626	3.45943
	4.98489	7.5597	5.22239
	11.7493	8.88976	4.60486
	3.90689	7.17991	4.56478
	6.80735	7.72565	7.40656
	5.45943	8.15819	5.24793
	2.41504	5.08746	6.00749
	7.64626	6.76818	3.87447
	6.75043	8.79874	4.68182
	8.54818	5.72792	4.68182
	7.76818	4.58496	3
	9.26366	9.00375	5.80735
	6.96578	5.54432	2.73697
	5.99247	4.05889	4.54432
	6.07325	7.30378	7.22239
	8.28694	8.70736	5.64386
	7.12584	5.26053	2.58496
	6.83289	8.69232	5.20945
	11.9797	5.78136	6.89077
	4.90689	6.5597	2.5025
	6.01495	5.54432	4.05889
	7.76598	8.78463	4.16993
	7.24793	9.85175	3.73697
	7.26679	3.77259	5.42626
	10.5147	7.16323	5.01495
	8.10678	6.98868	5.52356
	5.18322	7.15313	2.22239
	5.60486	5.79008	10.8316
	7.61225	8.34577	8.27457
	4.89077	1.87447	3.70044
	10.0421	4.45943	7.18653
	5.85798	8.13785	2.66297
	8.58496	6.42066	3.58496
	7.75711	3.80735	10.4094
	10.2074	7.87447	7.37793
	5.14296	4.22239	4.79008
	7.51043	6.67243	2.32193
	8.87754	3.11548	3.22239
	6.16323	5.72792	8.16323
	9	6.59991	3.9386
	6.02237	6.29155	4.29768
	7.09452	4.60486	5.65344
	8.61839	8.19967	4.5025
	10.7665	5.20945	5.89077
	7.76818	5.9386	3.66297
	7.96578	4.64386	7.35462
	5.1565	7.78572	4.41504
	6.24159	7.92085	2.58496
	8.66297	5.71882	5.57491
	8.44432	4.79008	4.75489
	8.09803	7.50779	3.22239
	7.56224	3.32193	2.41504
	6.51833	4.9542	4.24793
	6.16993	6.64386	3
	8.58747	6.1964	5.66297
	5.9542	6.87856	4
	6.98109	5.38082	2.66297
	7.06967	8.79225	3.32193
	7.75043	8.17825	4.41504
	6.51833	7.98868	4.34577
	8.49052	4.75489	3
	8.21755	9.13357	6.25424
	8.17825	5.27302	8.46216
	7.72792	5.35755	3.66297
	5.43741	6.75933	6.08746
	10.3114	7.30073	5.58496
	8.43185	6.86212	4.32193
	7.11894	5.96963	5.1565
	9.89583	7.82443	5
	8.04257	8.03342	7.90889
	11.232	7.27922	3.11548
	4.32193	4.27302	4.85798
	8.77479	5.54432	4.58496
	7.85175	5.02975	3.90689
	9.24397	7.76377	5.32193
	6.04439	7.51307	3.70044
	11.3572	4.96963	5.96963
	9.90288	6.22239	6.99247
	9.94203	5.66297	3.66297
	10.0901	8.25267	3.41504
	8.75154	7.57491	5.36923
	6.74595	6.24793	3
	7.2854	5.89077	3.8413
	5.43741	4.1964	2.5025
	4.39232	8.38514	6.45943
	6.22882	9.60918	5.44846
	7.35168	6.83289	7
	8.8857	4.32193	2.87447
	5.10154	5.26053	3.05889
	6.00749	7.87036	3.9386
	10.3608	5.72792	3.05889
	5.58496	5.16993	7.49719
	5.81592	8.29768	3.80735
	3.80735	5.66297	5.57491
	5.94642	6.5597	8.20457
	4.48113	5.79874	4.05889
	5.41504	8.16155	3.54432
	4.73697	6.24159	5.75489
	4.36923	9.55523	5.52356
	8.17991	3.27302	5.66297
	8.73132	6.84549	9.67007
	9.39232	6.10154	7.50515
	8.41645	6.81592	3.16993
	8.16323	4.32193	6.70506
	8.47843	7.5025	6.18322
	5.30986	8.49985	5.47032
	8.17659	5.89885	5.26053
	5.41504	6.32193	5.38082
	7.9386	6.07325	3.22239
	6.13614	7.41504	4.36923
	8.73922	6.40372	6.30378
	9.09099	3.87447	3.90689
	5.81592	7.02237	6.03709
	5.16993	5.30986	5.57491
	13.7538	4.8413	3
	6.42626	7.89077	4.82443
	7.62936	7.01866	5.18322
	4.56478	8.46216	7.54946
	6.58996	6.87856	4.60486
	5.79008	7.27302	4.32193
	5.30986	4.82443	4.64386
	10.4761	7.47843	4.75489
	8.60486	6.85383	4.22239
	12.1642	4.11548	3.11548
	5.82443	6.27302	5.78136
	7.59495	6.33985	3.66297
	5.07325	6.20294	3.73697
	6.29155	5.70044	4.56478
	6.9386	6	7.48382
	7.9542	4.56478	2.87447
	8.4865	5.72792	4.85798
	11.0494	4.73697	7.08746
	8.28694	7.84758	4.34577
	10.2135	5.58496	4.39232
	8.42906	7.03342	7.31288
	8.28386	5.11548	5.07325
	7.81592	4.70044	3.8413
	5.85798	4.27302	5.11548
	9.76155	7.35462	3.36923
	3.41504	7.41504	4.60486
	7.45121	6.05166	5.36923
	8.9571	7.85175	3.62449
	6.80735	7.61961	4.27302
	7.43741	8.99341	5.43741
	3.16993	7.43463	6.75489
	9.08481	6.41504	3.62449
	8.94251	5.27302	5.35755
	3.66297	6.88671	4.5025
	8.47032	3.45943	4.14296
	2.58496	8.46489	6.72792
	8.22239	12.8562	4.9386
	7.01123	5.96193	6.47032
	7.60239	2.11548	8.0625
	8.02975	5.01495	5.16993
	5.14296	6.98109	3.11548
	11.3445	5.42626	6.94642
	7.51833	8.3837	2.87447
	9.86005	4.41504	4.70044
	3.80735	5.92283	9.54754
	7.17991	6.22239	4.24793
	5.16993	7.1224	7.2384
	8.49052	10.4322	4.02975
	5.64386	7.87036	7.72338
	8.99341	5.29768	8.32493
	4.87447	7.07682	3.62449
	9.90087	6.74147	3.58496
	5.48113	8.53138	6.58496
	7.44294	7.15987	3.54432
	7.41222	7.69813	7.16993
	8.32042	8.35902	4.32193
	5.68182	4.82443	3.9386
	5.66297	3.36923	5.70966
	8.8009	6.93074	6.16993
	4.73697	9.77588	3.22239
	5.14296	3.16993	5.34577
	9.87191	8.20457	3.58496
	7.99624	7.14296	7.61961
	9.69465	9.05347	4.14296
	6.80735	5.58496	2.9386
	10.9248	6.54946	5.41504
	7.01495	7.52617	2.58496
	8.8095	6.20294	4.22239
	9.65881	6.27922	3.90689
	5.85798	4.5025	6.16993
	3.66297	6.02237	3.36923
	6.83289	6.29768	6.42066
	7.43741	7.49452	6.07325
	6.38082	6.72792	3.05889
	9.67184	8.55331	4.27302
	8.17991	6.77698	3
	7.79442	7.11201	4.29768
	7.4865	6.48113	4.02975
	6.14975	7.90889	7.49185
	9.12067	8.66059	6.32193
	7.69116	8.13271	7.33092
	6.29768	6.91886	4.41504
	5.5025	3.62449	3.16993
	6.64866	5.41504	4.56478
	6.79874	6.82867	6.68182
	8.17991	6.47573	5.05889
	8.63904	4.68182	4.41504
	6.79442	5.76377	2.11548
	7.96386	6.83289	3.96963
	5.8413	8.42626	3.80735
	4.68182	8.47032	5.02975
	2.73697	8.34873	6.45396
	4.32193	10.9371	5.9542
	4.45943	5.59495	6.18322
	6.32793	6.47573	5.39232
	4.45943	6.16323	6.96578
	6.30378	4.11548	4.22239
	8.47843	5.74595	3.22239
	9.64806	5.41504	3.32193
	7.82655	6.29768	8.79982
	6.14975	10.6024	8.29002
	7.87652	5.77259	4.43741
	6.62449	6.58996	2.9386
	6.8413	6.21594	4.36923
	8.79982	5.62449	3.70044
	6.99624	8.87958	3.45943
	7.07682	8.10329	2.80735
	3.5025	3.22239	4.39232
	8.43879	7.56478	4
	6.63904	5.10154	4.1964
	7.91488	6.72338	6.72792
	6	7.12928	8.11721
	7.57994	6.00749	3.70044
	2.9386	4.08746	3
	7.94447	5.49185	5.65344
	7.84967	3.41504	4.71882
	7.08392	7.0625	3.27302
	8.65464	4.85798	4.62449
	9.11808	7.97346	6.56986
	6.71425	5.9542	5.01495
	4.71882	7.25424	5.66297
	6.26679	9.44846	3.73697
	7.21594	10.6126	2.58496
	7.02606	6.94642	2.32193
	7.74819	7.30378	5.29768
	8.81378	6.09452	4.68182
	5.98489	5.78136	4.1964
	9.80305	5.60486	7.10852
	9.06788	7.29155	6.56478
	8.60363	3.87447	4
	5.59495	6.72338	4.14296
	6.33985	7.36923	3.96963
	5.34577	5.87447	2.87447
	3.70044	8.46489	4.22239
	4.5025	5.20945	3.5025
	4.8413	6.39803	5.86625
	9.70621	7.24476	3.77259
	7.03342	4.56478	6
	9.21755	6.3159	3.66297
	7.70736	7.25424	6.18322
	9.14805	7.06967	5.29768
	2.87447	7.8009	3.77259
	7.34282	5.38082	4.14296
	5.29768	5.88264	4.82443
	7.97154	5.30986	4.60486
[truncated: 2,776 more rows]
