# Supplementary material for: Inhibition of fatty acid oxidation enables heart regeneration in adult mice
Source: Nature. 2023 Sep 27;622(7983):619–26. doi: 10.1038/s41586-023-06585-5 (PMC10584682; doi:10.1038/s41586-023-06585-5)
Supplement: Supplementary file 9 — Source Data Fig. 5 [file 41586_2023_6585_MOESM9_ESM.xlsx]

## Sheet: Fig5.a
Fig5a	DMSO	aKG		p value
	0.37594	15.6589		< 0,0001
	0.331675	17.2185
	1.91388	17.4324
	3.80079	22.1105
	2.44186	21.3465

## Sheet: Fig5.b
Fig5b	DMSO	aKG		p value
	1.65354	11.2057		0.001
	1.55865	11.022
	4.56123	11.1057

## Sheet: Fig5.e
							Adjusted P Value
Fig5e	DMSO	aKG	CPI	aKG+CPI		DMSO vs. aKG	0.0482
	1.04875	0.415794	2.15107	2.66269		DMSO vs. CPI	0.0027
	0.951246	0.417273	2.247	1.95126		DMSO vs. aKG+CPI	0.0001
	1.09505	0.465735	1.60105	2.82499		aKG vs. aKG+CPI	<0,0001
	0.902303	0.389348				CPI vs. aKG+CPI	0.1831

## Sheet: Fig5.f
Fig5f	DMSO	aKG	CPI	CPI+aKG			Adjusted P Value
	8.37032	13.9694	7.51483	10.8225		DMSO vs. aKG	0.0002
	7.25714	17.3745	9.96524	10.8586		DMSO vs. CPI	0.9948
	7.15981	20.1723	10.2662	5.59701		DMSO vs. CPI + aKG	0.1702
	3.17109	23.07	5.93985	16.4956		aKG vs. CPI + aKG	0.0296
	7.93374	28.412	7.22496	17.1267		CPI 25uM vs. CPI + aKG	0.2548
	7.62712	11.5317	4.02299	10.8478

## Sheet: Fig5.g
Fig5g	Ctrl	Kdm5b OE		p value
	0.860585	2.93542		0.0037
	0.414079	1.3245
	0.520833	2.5974
	0.644468	3.30296
	1.4652	4.32767

## Sheet: Fig5.h
Fig5h	DMSO	Kdm5b OE	aKG	Kdm5b OE + aKG				Adjusted P Value
	1.57039	4.60307	8.13623	21.0875		DMSO vs. Kdm5b OE	*	0.02
	1.14108	5.04872	8.3976	17.4041		DMSO vs. aKG	****	<0,0001
	0.61665	4.3152	10.2719	15.4362		DMSO vs. Kdm5b OE + aKG	****	<0,0001
	1.13402	4.58716	7.44368			Kdm5b OE vs. aKG	*	0.0102
						Kdm5b OE vs. Kdm5b OE + aKG	****	<0,0001
						aKG vs. Kdm5b OE + aKG	****	<0,0001

## Sheet: Fig5.i
Fig5i	DMSO	aKG	Kdm5b siRNA	aKG+Kdm5b siRNA			Adjusted P Value
	0.416667	13.7705	1.73697	7.0615		DMSO vs. aKG	<0,0001
	1.4742	15.4362	0.70922	6.18557		aKG vs. aKG+Kdm5b siRNA	<0,0001
	1.45773	14.0984	1.45867	5.56962		Kdm5b siRNA vs. aKG+Kdm5b siRNA	<0,0001
	0.909091		1.38648	7.64818

## Sheet: Fig5.j
Fig5j	IgG			KDM5B				p value
Tnni3 Exon 1	2.34986	0.800452	0.531647	10.8298	15.9359	22.7801		0.01208
Tnni3 Exon 6	1.4558	0.399946	1.7175	60.3108	29.3609	82.8431		0.022134
Mylk3 -4.5kb	3.48666	0.948441	0.302399	4.57553	8.98414	17.8362		0.091481
Mylk3 Exon13	2.46078	0.290591	1.39844	24.6216	43.853	67.3883		0.02389
Myocd -532bp	2.5422	0.739176	0.53216	5.42379	2.79409	6.04258		0.042222
Myocd Intron 1	1.48355	0.723553	0.931592	67.0778	45.738	116.18		0.02256
Myocd Exon14	1.11725	2.03647	0.439513	56.5873	22.0449	34.6525		0.022372
Actc1 Promoter	0.303599	0.922654	3.56994	526.13	450.332	624.56		0.000457
Actc1 TSS	0.303599	0.922654	3.56994	796.981	526.13	624.56		0.001216
Actc1 Intron2	1.17485	0.374797	2.27103	62.5896	59.6653	97.3915		0.004051
Actc1 Exon3	2.31744	0.651469	0.662366	36.0393	16.5659	15.6286		0.032107
Cacna1g Promoter	0.465139	2.2474	0.956615	8.61858	3.70468	6.34805		0.029977
Cacna1g Exon1	1.04916	1.08053	0.882101	3.8088	3.01848	2.28841		0.01011
Dus1l Exon 1	1.05845	3.11513	0.303286	7.60308	27.8074	14.6195		0.064087
Dus1l Exon 10	2.67349	0.767374	0.487432	3.36217	2.59141	5.39542		0.084258
Snx19 TSS	0.596905	2.80411	0.597448	2.50621	2.00323	2.96002		0.214914
Snx19 Exon10	0.381834	0.554444	4.72353	1.24795	0.911057	0.645299		0.542077
Lsm6 TSS	0.410634	0.468267	5.20058	0.417989	0.390025	5.6744		0.957481
Lsm6 Exon5	0.187668	12.5521	0.424514	4.30372	10.1867	1.47678		0.8558
