# Supplementary material for: Inhibition of fatty acid oxidation enables heart regeneration in adult mice
Source: Nature. 2023 Sep 27;622(7983):619–26. doi: 10.1038/s41586-023-06585-5 (PMC10584682; doi:10.1038/s41586-023-06585-5)
Supplement: Supplementary file 10 — Source Data Extended Data Fig. 1 [file 41586_2023_6585_MOESM10_ESM.xlsx]

## Sheet: ED Fig1.b
Extended data Fig 1b																						Cpt1a	Adjusted P Value		Cpt1b	Adjusted P Value
	P0					P3					P7					P14						P0 vs. P3	0.4908		P0 vs. P3	0.0077
Cpt1a	0.800453	0.974154	1.28244			3.80762	1.14516	1.03926			1.11128	1.37131	1.58985			1.08841	1.2854	1.52157				P0 vs. P7	0.954		P0 vs. P7	<0,0001
Cpt1b	2.16678	2.6738	2.42092	2.91917		3.80762	4.23459	3.96015	3.73788		4.86427	5.45995	5.49793	5.62644		5.43478	7.42413	6.70648	6.53818			P0 vs. P14	0.973		P0 vs. P14	<0,0001
																						P3 vs. P7	0.771		P3 vs. P7	0.0064
																						P3 vs. P14	0.7233		P3 vs. P14	<0,0001
																						P7 vs. P14	0.9997		P7 vs. P14	0.0242

## Sheet: ED Fig1.c
Extended data Fig 1c	DMSO	Etomoxir		p value
	1.55807	3.60066		0.0039
	2.82087	6.66667
	3.18725	8.16523
	3.3	6.12557
	1.81598	5.07757

## Sheet: ED Fig1.d
Extended data Fig 1d	Ki67	DMSO	Etomoxir	p value		pH3	DMSO	Etomoxir	p value
		2.77778	7.41688	0.0078			7	22	0.0013
		2.75229	11.3821				4	30
		1.80451	6				6	25
		2.05391	5.61984

## Sheet: ED Fig1.e
Extended data Fig 1e	DMSO	aKG		p value
	0.982188	2.69379		0.0234
	0.957043	5.8334
	1.06077	4.19027

## Sheet: ED Fig1.f
Extended data Fig 1f	DMSO				Etomoxir					p value
Acta1	1.10637	0.896291	0.995957	1.01254	1.1915	1.14453	1.34846	1.47409		0.016299
ANP	1.51579	1.10102	0.754195	0.794479	3.52624	5.96318	4.50753	8.9665		0.007807
BNP	0.967717	0.887367	1.20125	0.969427	1.41308	2.3035	1.8992	2.34474		0.004945

## Sheet: ED Fig1.g
Extended data Fig 1g	CtrlCre			Cpt1bcKO				p value
Cpt1a	0.935191	1.38511	0.771997	1.4012	1.5874	1.10445		0.222293
Cpt1b	1.20767	0.542113	0.713672	0.001273	0.001337	0.00123		0.014737

## Sheet: ED Fig1.i
Extended data Fig 1i	BW	CtrlCre	Cpt1bcKO	p value		HW	CtrlCre	Cpt1bcKO	p value		HW/BW	CtrlCre	Cpt1bcKO	p value
		3.686	3.6724	0.139			0.0177	0.0182	0.2309			0.4802	0.4956	0.658
		3.6088	3.6098				0.0191	0.0191				0.5293	0.5291
		4.062	3.0758				0.0216	0.014				0.5318	0.4552
		3.4266	3.193				0.0178	0.016				0.5195	0.5011
		3.8706					0.019					0.4909
		3.4048					0.016					0.4699

## Sheet: ED Fig1.l
Extended data Fig 1l	BW	CtrlCre	Cpt1bcKO	p value		HW	CtrlCre	Cpt1bcKO	p value
		29.3	26.2	0.5432			0.1436	0.2349	0.0021
		20	21.1				0.0949	0.1668
		22.1	25.9				0.1084	0.204
		29.3	22.6				0.1363	0.1665
		23.4	21.3				0.1175	0.1808

## Sheet: ED Fig1.n
Extended data Fig 1n	CtrlCre	Cpt1bcKO	p value
	207.975	273.52	0.009
	192.634	244.252
	218.563	267.719

## Sheet: ED Fig1.o
Extended data Fig 1o	Cell width	CtrlCre	Cpt1bcKO	p value		Cell length	CtrlCre	Cpt1bcKO	p value		Surface area	CtrlCre	Cpt1bcKO	p value
		22	24	0.0147			121	118	0.6137			2196	2402	0.0464
		21	27				121	132				2035	3056
		20	25				125	124				2071	2571
