# Supplementary material for: Inhibition of fatty acid oxidation enables heart regeneration in adult mice
Source: Nature. 2023 Sep 27;622(7983):619–26. doi: 10.1038/s41586-023-06585-5 (PMC10584682; doi:10.1038/s41586-023-06585-5)
Supplement: Supplementary file 11 — Source Data Extended Data Fig. 2 [file 41586_2023_6585_MOESM11_ESM.xlsx]

## Sheet: ED Fig2.g
Extended data Fig 2g	EF	CtrlCre	Cpt1bcKO	p value		ESV	CtrlCre	Cpt1bcKO	p value		EDV	CtrlCre	Cpt1bcKO	p value		Cardiac output	CtrlCre	Cpt1bcKO	p value
		56.53	43.38	0.7133			26.35	40.06	0.4195			60.62	70.88	0.267			13.71	12.33	0.6295
		58.49	43.5				25.85	41.51				62.67	73.48				14.57	12.79
		48.82	56.29				44.66	32.9				87.27	75.27				17.04	16.95
		58.01	43.57				30.45	49.05				72.53	86.92				16.83	15.15
		39.75	55.48				36.72	31.59				60.95	70.96				10.9	15.75
		69.19	74.06				15.67	15.81				50.84	60.92				14.07	18.05

## Sheet: ED Fig2.i
Extended data Fig 2i	Ctrl			Cpt1biKO				p value
Cpt1a	1.17	0.48	1.35	2.11667	1.75667	1.26		0.12191
Cpt1b	1.03208	0.819163	1.18281	0.00377	0.001868	0.003832		0.00067

## Sheet: ED Fig2.j
Extended data Fig 2j	BW	Ctrl-TAM+4W	Cpt1biKO-TAM+4W	Ctrl-TAM+8W	Cpt1bcKO-TAM+8W					Adjusted P Value			HW	Ctrl-TAM+4W	Cpt1biKO-TAM+4W	Ctrl-TAM+8W	Cpt1bcKO-TAM+8W				Adjusted P Value
		22.3	23.8	26.7	29.05		Ctrl- 14 weeks vs. KO-14 weeks			0.8548				0.109	0.1678	0.123	0.209		Ctrl-14 weeks vs. KO-14 weeks		0.0471
		30.6	27.7	27.9	26.41		KO-14 weeks vs. KO-18 weeks			0.9854				0.1571	0.1818	0.126	0.193		KO-14 weeks vs. KO-18 weeks		0.0372
		28.1	30.4	27.61	29.41		Ctrl-18 weeks vs. KO-18 weeks			0.9997				0.142	0.1465	0.126	0.206		Ctrl-18 weeks vs. KO-18 weeks		0.0001
		21.1		29.26	27.39									0.1028		0.128	0.211

## Sheet: ED Fig2.k
Extended data Fig 2k	Ctrl	Cpt1biKO		p value
	207.259	267.653		0.0011
	210.353	339.859
	214.235	338.234
	210.279	300.943

## Sheet: ED Fig2.o
Extended data Fig 2o	EF	Ctrl	Cpt1biKO	p value		ESV	Ctrl	Cpt1biKO	p value		EDV	Ctrl	Cpt1biKO	p value		Cardiac output	Ctrl	Cpt1biKO	p value
		66.48	62.44	0.1239			20.37	26.56	0.0938			60.75	70.72	0.1643			18.17	21.64	0.5038
		55.39	52.99				29.29	33.56				65.65	71.39				16.36	16.27
		61.58	56.45				24.48	24.25				63.73	55.67				17.66	14.14
		54.6	52.59				32.82	38.9				72.29	82.06				17.76	19.42
		56.66	53.12				19.8	32.68				45.68	69.72				11.65	18.52
		65.25	62.12				15.49	17.95				44.57	47.37				13.09	12.65
		57.3	51.39				25.9	33.13				60.67	68.16				13.91	14.01
			54.71					32.36					71.45					15.64
