# Supplementary material for: Inhibition of fatty acid oxidation enables heart regeneration in adult mice
Source: Nature. 2023 Sep 27;622(7983):619–26. doi: 10.1038/s41586-023-06585-5 (PMC10584682; doi:10.1038/s41586-023-06585-5)
Supplement: Supplementary file 12 — Source Data Extended Data Fig. 3 [file 41586_2023_6585_MOESM12_ESM.xlsx]

## Sheet: ED Fig3.e
Extended data Fig 3e	CtrlCre	Cpt1bcKO		p value
	51.0815	41.8465		0.0025
	55.7705	40.203
	55.4131	43.6445

## Sheet: ED Fig3.f
Extended data Fig 3f	CtrlCre			Cpt1bcKO				p value
Slc2a1	0.822957	1.14781	1.05865	0.531775	1.05377	0.617947		0.217725
Slc2a4	0.93088	1.15936	0.926588	0.692555	0.759611	0.791869		0.035137
Ldha	0.884064	1.02259	1.10616	0.470486	0.665367	0.729791		0.01955
Ldhb	0.973404	0.951172	1.08006	0.923027	1.11299	0.927302		0.861769
Nppa	0.777965	0.883383	1.45509	3.61612	5.4937	5.72699		0.005066
Acta1	0.725309	1.38191	0.997692	10.9283	14.0581	11.4982		0.000345
ATP2a2	0.915519	0.973448	1.12207	0.591482	0.575842	0.541876		0.002361
PLN	0.964687	0.947578	1.09395	0.553564	0.60644	0.591586		0.001019
Slc8a1	0.93976	0.908019	1.17189	0.573469	0.74719	0.634823		0.021995
Ryr2	0.85928	1.03791	1.12126	0.72255	0.702107	0.683624		0.017764
Cacna1c	0.965442	0.949821	1.09052	0.563808	0.600391	0.711826		0.003927
Cacna2d1	0.9481	1.02343	1.03059	0.258551	0.332012	0.276511		3.2e-05
