# Supplementary material for: Inhibition of fatty acid oxidation enables heart regeneration in adult mice
Source: Nature. 2023 Sep 27;622(7983):619–26. doi: 10.1038/s41586-023-06585-5 (PMC10584682; doi:10.1038/s41586-023-06585-5)
Supplement: Supplementary file 13 — Source Data Extended Data Fig. 4 [file 41586_2023_6585_MOESM13_ESM.xlsx]

## Sheet: ED Fig4.c
Extended data Fig 4c	CtrlCre	Cpt1bcKO		p value
	191.287	159.802		0.824
	151.489	174.768
	169.848	188.103

## Sheet: ED Fig4.d
Extended data Fig 4d	CtrlCre	Cpt1bcKO		p value
	21.5909	13.1965		0.0096
	20.5941	15.4255
	21.8527	9.13793
