# Supplementary material for: Inhibition of fatty acid oxidation enables heart regeneration in adult mice
Source: Nature. 2023 Sep 27;622(7983):619–26. doi: 10.1038/s41586-023-06585-5 (PMC10584682; doi:10.1038/s41586-023-06585-5)
Supplement: Supplementary file 14 — Source Data Extended Data Fig. 5 [file 41586_2023_6585_MOESM14_ESM.xlsx]

## Sheet: ED Fig5.c
Extended data Fig 5c	Ki67	CtrlCre	Cpt1bcKO	p value			AuroraB	CtrlCre	Cpt1bcKO	p value
		1	8	0.0024				0	13	0.0063
		1	9					1	13
		2	6					0	12
			11						5

## Sheet: ED Fig5.e
Extended data Fig 5e		CtrlCre								Cpt1bcKO								p value
EF	0H	59.84	61.22	57.09	57.54	62.92	61.43	57.55	56.85	57.37	57.68	58.83	57.08	64.44	62.63	57.39		>0,9999	0H:Ctrl Cre vs. 0H:Cpt1bcKO
	48H	44.45	33.78	42.03	42.98	43.98	48.87	47.54		55.41	44.16	57.74	60.97	57.02	57.49	57.99		<0,0001	0H:Ctrl Cre vs. 48H:Ctrl Cre
																		0.5238	0H:Cpt1bcKO vs. 48H:Cpt1bcKO
																		<0,0001	48H:Ctrl Cre vs. 48H:Cpt1bcKO

## Sheet: ED Fig5.g
Extended data Fig 5g	CtrlCre	Cpt1bcKO		p value
	26.7532	17.9914		0.0338
	44.4112	12.884
	30.8069	17.8385

## Sheet: ED Fig5.h
Extended data Fig 5h	0	2	5	10		Tukey's multiple comparisons test	Adjusted P Value
	0.848917	0.972838	0.795486	0.175887		0 vs. 2	0.7911
	1.08274	1.08306	0.955909	0.253428		0 vs. 5	0.4464
	1.06834	1.15215	0.897569	0.224559		0 vs. 10	<0,0001
