# Supplementary material for: Inhibition of fatty acid oxidation enables heart regeneration in adult mice
Source: Nature. 2023 Sep 27;622(7983):619–26. doi: 10.1038/s41586-023-06585-5 (PMC10584682; doi:10.1038/s41586-023-06585-5)
Supplement: Supplementary file 15 — Source Data Extended Data Fig. 6 [file 41586_2023_6585_MOESM15_ESM.xlsx]

## Sheet: ED Fig6.b
Extended data Fig 6b	CtrlCre								Cpt1bcKO									p value
C 6:0	1.31899	0.940071	1.17249	1.40892	0.610421	0.399695	0.644508	1.5049	0.254805	0.049962	0.359725	0.424676	0.827368	0.585759	0.847429	0.512109		0.010456
C 6:0-OH	1.01013	0.848922	1.25347	1.59536	0.693743	0.957996	0.899343	0.741043	0.110789	0.032585	0.244387	0.477912	0.469222	0.275286	0.73692	0.23624		0.000154
C 6:1	1.02731	0.98307	0.979106	1.1207	0.866133	0.622611	1.1207	1.28037	0.466958	0.622611	0.747134	1.14145	0.971274	0.590407	0.682478	0.700438		0.025035
C 8:1-OH	0.751681	1.06789	1.10696	1.3661	0.856579	0.827939	1.02131	1.00154	0.593719	0.3595	0.743511	1.27096	0.98699	0.629219	0.685061	0.57874		0.042305
C 12:0	0.904313	0.764927	1.64089	1.9046	0.692077	0.221465	0.442929	1.4288	0.138415	0.083049	0.152257	0.276831	1.61669	0.151143	0.127768	0.138415		0.032427
C 12:1	0.884228	0.484774	1.55988	1.63582	0.579383	0.331586	0.607907	1.91642	0.331586	0	0.497378	0.859666	0.707382	0.476416	0.212555	0.322375		0.029359
C 14:0	1.00947	0.991157	1.44778	1.83999	0.86497	0.141479	0.349874	1.35527	0.137655	0.049709	0.086034	0.10834	0.380846	0.095594	0.061768	0.086034		0.000701
C 14:0-OH	0.876632	0.576732	1.52639	2.18361	1.09258	0.69068	0.378546	0.674827	0.053129	0.026565	0.039847	0.044274	0.239082	0.045801	0.030651	0.033206		0.000575
C 14:1	0.928295	0.741099	1.58978	1.92752	0.744419	0.177315	0.516299	1.37528	0.239896	0.083442	0.140809	0.243373	0.287876	0.152858	0.132384	0.156454		0.001488
C 14:1-OH	0.908809	0.666889	1.5222	2.3699	0.697675	0.66413	0.367019	0.803383	0	0	0	0	0	0	0	0		0.000622
C 14:2	0.732957	0.826644	1.32996	1.88475	0.60165	0.183239	0.667515	1.77328	0.314125	0.026177	0.078531	0.130885	0.282712	0.31593	0.181226	0.229049		0.002246
C 14:2-OH	0.709267	0.430729	1.38597	2.55336	0.725987	0.763826	0.57287	0.857984	0.218236	0.109118	0.245516	0.454658	0.327354	0.188135	0.125905	0.204596		0.007654
C 15:0	1.18318	1.03788	0.993937	1.14374	0.79515	0.525859	0.69019	1.63006	0.492993	0.492993	0.492993	0.766878	0.552152	0.453327	0.379225	0.410827		0.001689
C 16:0	1.2987	1.59824	0.91303	1.41176	0.712496	0.123758	0.260121	1.6819	0.189457	0.022918	0.027502	0.057295	0.223681	0.0461	0.022037	0.037242		0.000687
C 16:0-OH	1.07447	0.881235	1.05497	1.95429	1.31725	0.36137	0.383052	0.973367	0.02891	0.004818	0.014455	0.016061	0.12142	0.024922	0.00556	0.018068		0.0001
C 16:1	1.26726	1.27838	1.31679	1.64939	0.731111	0.21121	0.350933	1.19494	0.305442	0	0.082859	0.119144	0.15597	0.100843	0.063738	0.113728		0.000274
C 16:1-OH	1.00622	0.670363	1.44831	2.17037	0.93986	0.624108	0.401212	0.739562	0.178317	0.229264	0.229264	0.360879	0.290401	0.164701	0.176357	0.175132		0.001822
C 16:2	1.43839	1.26645	1.09939	1.61014	0.579996	0.157436	0.402534	1.44566	0.228997	0.007156	0.032203	0.029817	0.124517	0.092537	0.045414	0.067089		0.000321
C 16:2-OH	0.986544	0.612984	1.14367	1.82511	0.977925	0.863226	0.596037	0.9945	0.13702	0.054808	0.123318	0.182693	0.312406	0.141745	0.14229	0.154148		2.7e-05
C 17:0	1.33316	0.909563	0.895941	1.06653	0.836212	0.39501	0.592516	1.97107	0.345634	0.296258	0.370322	0.576057	0.474012	0.29796	0.227891	0.308602		0.002702
C 18:0	0.810078	0.875683	0.851255	1.34849	1.38576	0.150015	0.384583	2.19413	0.133649	0.008183	0.020457	0.045459	0.127649	0.112864	0.018883	0.044322		0.00104
C 18:1	1.81168	1.65521	0.890927	1.26441	0.58398	0.166653	0.235465	1.39167	0.319329	0.008064	0.02016	0.046591	0.139344	0.069053	0.026052	0.077951		0.001211
C 18:1-OH	1.39231	1.03978	1.14711	1.60756	0.998412	0.461596	0.406405	0.946822	0.100347	0	0	0	0.195677	0.056229	0	0		1.5e-05
C 18:2	2.14044	1.64818	0.579522	0.959901	0.294014	0.116911	0.23536	2.02567	0.302386	0.007032	0.033623	0.043219	0.117087	0.0754	0.039049	0.076366		0.007908

## Sheet: ED Fig6.c
Extended data Fig 6c	CtrlCre	Cpt1bcKO		p value
	0.760465	4.13365		<0,0001
	0.925877	1.27165
	0.832124	5.30116
	1.13596	6.15314
	0.946637	4.20307
	1.20854	3.91712
	1.25903	6.37159
	0.931368	6.27147

## Sheet: ED Fig6.d
Extended data Fig 6d	CtrlCre	Cpt1bcKO		p value
	0.617634	0.786047		0.0698
	1.17882	1.03425
	0.622667	2.37842
	0.842574	1.09387
	0.586555	0.783042
	1.71681	2.30966
	0.792152	2.36678
	1.64279	2.09572

## Sheet: ED Fig6.e
Extended data Fig 6e	Cre			KO				p value
PDH1A	1.06143	0.774908	1.16366	1.59802	2.4646	1.98615		0.021241
PDK4	0.906678	0.913474	1.01998	1.03478	1.31269	1.69872		0.109517
ACSS1	1.02802	1.1787	0.793277	1.44935	0.81569	0.305758		0.703064
ACSS2	1.02258	1.02879	0.948625	1.16163	1.01698	1.44051		0.179308

## Sheet: ED Fig6.g
Extended data Fig 6g	CtrlCre								Cpt1bcKO									p value
Acetylornithine	0	0	0	0	0	0	0	0	0	0	0	0	0.10128	0	0	0		0.334282
Asymmetric dimethylarginine	0	0	0	0	0	0	0	8	0	0	0	3.60342	31.5405	8.13145	2.95937	3.57692		0.198936
alpha-Aminoadipic acid	0	0	0	0	0	0	0	0	0	0	0	0	0.3792	0	0	0		0.334282
Cis-4-Hydroxyproline	0	0	0	0	0	0	0	0	0	0	0	0	0	0	0	0
Carnosine	1.47333	0.978525	0.908099	1.09026	0.94629	1.08044	0.69983	0.82323	1.78553	0.304137	1.73116	1.13423	1.49437	1.27011	2.01166	1.68819		0.057014
Creatinine	0	0	0	0	0	0	1.81047	6.18953	0	0	0	1.58313	6.99111	5.21887	0	0		0.57358
Dihydroxyphenylalanine	0	0	0	0	0	0	0	0	0	0	0	0	0	0	0	0
Dopamine	0	0	0	0	0	0	0	0	0	0	0	0	0	0	0	0
Histamine	0	0	0	0	0	0	0	0	0	0	0	0	0.06368	0	0	0		0.334282
Kynurenine	0	0	0	0	0	0	0	0	0	0	0	0	0.0496	0	0	0		0.334282
Methionine sulfoxide	1.62047	0	2.31903	0	0	0	0	4.0605	5.48354	0	6.20696	8.3073	14.4974	3.22422	4.61599	8.52734		0.004996
Nitrotyrosine	0	0	0	0	0	0	0	0	0	0	0	0	0.2352	0	0	0		0.334282
Phenylethylamine	0	0.333285	2.14485	2.7356	0	2.78626	0	0	2.53297	0.75989	3.98942	2.53297	8.51076	0	1.60746	3.32452		0.086042
Putrescine	0.514446	2.08957	0.297628	1.01995	0	1.05126	0.40261	2.62454	5.63654	0.424977	4.46226	3.80243	5.20709	2.00534	8.61998	6.62629		0.002293
Sarcosine	0	0	0	0	0	0	0	0	0.0092	0	0	0	0.1952	0	0	0		0.310146
Symmetric dimethylarginine	0	0	0	0	0	0	0.746681	7.25332	0	0	0	5.69439	27.9666	6.24185	0	0		0.278194
Serotonin	0	0	0	0	0	0	0	0	0	0	0	0	0.00864	0	0	0.013333		0.160211
Sperimidine	0.795942	1.40337	0.776044	1.27988	0.51993	0.537261	1.18556	1.50202	2.75396	1.40086	5.07413	3.40929	1.92936	1.20077	5.07872	4.50702		0.002222
Spermine	1.6185	0.665268	0	0.545713	0	0.220319	1.05499	3.89522	1.0677	1.44055	1.38547	2.0243	1.72188	0	2.85502	2.70456		0.265442
Trans-4-Hydroxyproline	1.53248	0.618369	0.647596	1.90273	1.16172	0.37229	0.612992	1.15183	3.70247	1.11564	6.55901	5.84385	4.30565	4.47413	7.59166	8.01997		0.000164
Taurine	0.95359	1.04305	1.02435	1.13363	0.947341	0.700304	1.08229	1.11544	0.869389	0.407312	1.38931	1.09529	0.968514	0.798455	1.3025	1.36997		0.848332

## Sheet: ED Fig6.h
Extended data Fig 6h	CtrlCre								Cpt1bcKO									p value
Alanine	1.06251	0	2.35131	1.47391	0	0	1.33797	1.7743	0	0	0	3.37871	3.0623	1.78873	0.121909	6.76736		0.34786
Arginine	1.12508	0.999064	1.30735	0.931098	0.80452	0.853507	1.04749	0.931903	1.12508	0.360246	2.14485	2.26309	1.68928	1.02723	1.68186	2.05756		0.039407
Asparagine	1.47173	0.076099	0.073374	2.17234	0.773559	0	0.588929	2.84397	11.7551	0.357824	34.2073	12.8522	17.8301	11.4308	29.7313	33.1493		0.00101
Aspartate	0.409174	0.377299	1.11132	1.09119	1.33114	0.314519	0.365833	2.99953	2.12099	0.454088	0.846233	2.46798	3.36743	2.87358	3.42392	2.84764		0.0223
Citrulline	1.99689	0.822922	1.03245	0.959722	0.288154	0.76429	0.700937	1.43464	3.31463	0.123665	5.38247	2.24692	2.72469	2.12342	4.9006	6.44933		0.006286
Glutamine	1.12659	0.913937	0.772763	1.20167	0.841718	1.25621	0.665885	1.22123	1.22763	0.266821	0.944731	0.528758	1.5052	1.0916	1.77743	1.3819		0.649708
Glutamate	0.972351	1.01404	0.899118	1.35016	1.03805	0.886543	0.708345	1.1314	1.09324	0.322998	0.914333	0.557061	1.49124	1.32155	2.17166	2.30615		0.310623
Glycine	1.05785	0.878052	1.05492	0.864482	0.825588	0.508073	1.06354	1.74749	2.54795	3.29868	3.92998	4.70157	5.73288	3.10518	3.85867	4.34137		2e-06
Histidine	1.19762	0.776734	1.1405	0.749152	0.779853	0.700737	1.03199	1.62341	1.71575	0.389015	2.3188	3.6948	4.5051	1.86717	2.15611	2.71801		0.007847
Isoleucine	1.38518	0.795439	0.342088	0.802658	1.98288	0.628241	1.36909	0.694419	7.36617	1.47154	0.701056	38.1009	0.306839	2.16051	1.37163	25.1889		0.110013
Lysine	1.42004	0.996781	0.905615	1.05879	0.848115	0.549598	0.98482	1.23624	0.760525	0	1.22545	2.59945	2.45269	0.740139	2.01214	2.23553		0.171872
Methionine	0.957166	0.984112	1.29788	0.534232	0.883206	0.538684	1.46914	1.33558	3.2143	0.463001	6.49092	6.46272	6.89159	3.09333	4.13002	6.01011		0.000558
Ornithine	0.750621	0	0	0	0	0	1.30164	5.94774	0	0	0	40.3311	40.5058	0.401274	0	0		0.189874
Phenylalanine	0.953363	0.755131	0.914263	0.745128	0.91047	0.680525	1.58058	1.46054	2.25796	0.504906	4.29954	5.43584	5.68254	2.53859	3.76327	4.8217		0.000969
Proline	0	0	0	0	0	0	0	8	0	1.35462	0	44.112	32.8444	0	0	0.327367		0.19076
Serine	0.759116	1.10601	1.1114	0.985222	1.06017	0.586442	0.93342	1.45822	3.61639	0.882921	6.0599	5.81012	4.53515	35.6134	4.77424	4.76484		0.087491
Threonine	1.13645	0.971967	1.03793	0.947803	0.900456	0.457991	0.980192	1.56721	2.44906	0.344346	4.72197	4.49846	3.83894	1.73407	4.60264	5.5047		0.001699
Tryptophan	0.785194	0.549859	0.51286	0.525756	0	0.206417	2.20077	3.21915	0.544374	0.373372	2.15524	16.8641	16.0277	1.82307	3.02387	2.79523		0.091389
Tyrosine	1.15857	0.722377	0.820385	0.634587	0.771553	0.629743	1.26554	1.99725	1.69143	0.609559	4.08727	7.26627	6.97562	3.29209	3.96384	4.09737		0.002781
Valine	0.898542	0.004706	1.03828	0.216723	0.592142	0.199154	1.96807	3.08238	1.61827	0.05208	4.52624	22.7616	19.1778	2.94812	3.97174	5.75558		0.046544
Leucine+Isoleucine	0	0	0	0	0	0	0	8	17.6277	0	51.8947	160.822	152.789	23.7379	62.4582	93.8458		0.006081

## Sheet: ED Fig6.j
Extended data Fig 6j	Basal	Ctrl FA+BCAA+Pyruvate	Ctrl FA+BCAA+Pyruvate+Glucose	KO FA+BCAA+Pyruvate	KO FA+BCAA+Pyruvate+Glucose		Tukey's multiple comparisons test	Adjusted P Value		Maximal	Ctrl FA+BCAA+Pyruvate	Ctrl FA+BCAA+Pyruvate+Glucose	KO FA+BCAA+Pyruvate	KO FA+BCAA+Pyruvate+Glucose			Adjusted P Value
		55.9	65.4	86.8	61.5		Ctrl FA+BCAA+Pyruvate vs. Ctrl FA+BCAA+Pyruvate+Glucose	0.9059			83.6	101.2	112.7	151.9		Ctrl FA+BCAA+Pyruvate vs. Ctrl FA+BCAA+Pyruvate+Glucose	0.5124
		37.4	42.4	57.7	62		Ctrl FA+BCAA+Pyruvate vs. KO FA+BCAA+Pyruvate	0.0494			60.2	81.3	100.5	164.8		Ctrl FA+BCAA+Pyruvate vs. KO FA+BCAA+Pyruvate	0.0311
		45.3	51.3	92.5	74.8		Ctrl FA+BCAA+Pyruvate vs. KO FA+BCAA+Pyruvate+Glucose	0.2822			75.7	80.6	113.7	131.6		Ctrl FA+BCAA+Pyruvate vs. KO FA+BCAA+Pyruvate+Glucose	0.0003
							Ctrl FA+BCAA+Pyruvate+Glucose vs. KO FA+BCAA+Pyruvate	0.1267								Ctrl FA+BCAA+Pyruvate+Glucose vs. KO FA+BCAA+Pyruvate	0.2303
							Ctrl FA+BCAA+Pyruvate+Glucose vs. KO FA+BCAA+Pyruvate+Glucose	0.5992								Ctrl FA+BCAA+Pyruvate+Glucose vs. KO FA+BCAA+Pyruvate+Glucose	0.0013
							KO FA+BCAA+Pyruvate vs. KO FA+BCAA+Pyruvate+Glucose	0.6083								KO FA+BCAA+Pyruvate vs. KO FA+BCAA+Pyruvate+Glucose	0.0165

## Sheet: ED Fig6.k
Extended data Fig 6k	CtrlCre			Cpt1bcKO				p value
IDH1	0.975336	0.966899	1.05777	2.06484	2.48449	1.69851		0.009108
IDH2	1.04057	0.854821	1.10461	1.59575	1.52673	1.59616		0.001864
IDH3a	1.03057	1.01281	0.9054	1.90383	2.63982	1.42054		0.047907
OGDH	1.0512	0.963327	0.985476	2.4125	3.56312	1.78178		0.038512

## Sheet: ED Fig6.l
Extended data Fig 6l	CtrlCre			Cpt1bcKO				p value
DLD	1.05194	0.89873	1.04933	2.14347	2.43341	2.50613		0.000365
DLST	0.992731	0.948832	1.05844	2.5656	2.70268	1.78279		0.00942

## Sheet: ED Fig6.m
Extended data Fig 6m	CtrlCre					Cpt1bcKO						p value
CS	1.04997	1.03037	0.962451	1.00845	0.948756	1.08738	0.908768	1.13183	1.84382	0.838931		0.393786
ACO2	0.993216	1.00775	0.997055	0.927867	1.07411	1.11324	1.66942	1.66356	0.182433	2.95836		0.284933
SDHA	1.04964	0.927522	0.953148	1.17449	0.895203	1.225	1.3566	0.658743	0.999983	0.83913		0.909893
SDHB	0.927688	0.833361	1.0389	1.11908	1.08097	0.68391	0.558467	1.2303	1.52941	0.999826		0.998403
SDHC	1.00144	0.995694	1.05181	0.871411	1.07964	0.809847	0.953107	0.926963	1.3073	2.13422		0.381493
MDH2	0.990443	0.94535	0.976161	1.19579	0.892259	0.839906	0.992938	0.701489	1.85743	0.605914		0.998439
FH	0.945151	1.05051	1.06389	0.928351	1.0121	0.909945	1.08384	0.810076	1.41837	0.842821		0.912794

[truncated: 1 more sheets: ED Fig6.n]
