# Supplementary material for: Inhibition of fatty acid oxidation enables heart regeneration in adult mice
Source: Nature. 2023 Sep 27;622(7983):619–26. doi: 10.1038/s41586-023-06585-5 (PMC10584682; doi:10.1038/s41586-023-06585-5)
Supplement: Supplementary file 16 — Source Data Extended Data Fig. 7 [file 41586_2023_6585_MOESM16_ESM.xlsx]

## Sheet: ED Fig7.a
Extended data Fig 7a	CtrlCre								Cpt1bcKO									p value
DG(32:1)	0.959174	0.651391	0.954433	0.761151	1.79658	0.433175	0.928233	1.51586	0.587881	7.85904	0	25.5264	1.33665	0.333417	1.3388	0		0.266136
DG(32:2)	0.657441	1.38409	0.999795	1.46515	0.931627	0.638657	1.01434	0.908904	0.394464	0.469601	0.873457	41.0118	0.901633	0.647725	1.19206	1.2914		0.351123
DG(34:1)	1.31541	1.28079	0.795612	0.868171	1.12977	0	0.907634	1.70261	0.473548	0.526164	1.08521	21.507	3.42533	0.748424	1.39636	1.79225		0.279124
DG(34:3)	0.914129	0.846665	1.19847	1.02954	1.55677	0.663893	0.888595	0.901938	0.566862	0.633251	0.720834	1.26821	0.796671	0.585529	0.830848	1.03414		0.150648
DG(36:2)	3.14446	0.870378	0.220341	0	2.00626	0.517686	0	1.24087	0.527273	0.59438	0	24.9256	6.58036	0	0.46459	0		0.328338
DG(36:3)	1.29815	0.93233	0.634678	0.960628	2.11341	0.551712	0.697753	0.811341	0.475987	0.995245	0.673413	10.0065	2.92083	0.559545	0.380706	0.473282		0.386459
DG(36:4)	1.10711	1.14387	0.539294	0.517147	3.02903	0.356653	0.390089	0.9168	0.252629	0.438386	0.378944	5.56032	2.05076	0.525243	0.308642	0.34365		0.752615
DG(39:0)	1.68579	1.12276	0.738496	0.89076	1.3595	0.536491	0.731894	0.934309	0.585053	0.635927	0.804737	3.3338	1.41245	0.619979	0.533645	0.696629		0.83312
DG(41:1)	1.8657	2.48156	1.15298	0.851734	0	0	0.593172	1.05486	0	0.750337	1.36886	12.6746	3.29743	0.611878	0.959371	1.20409		0.304387
DG(42:0)	8	0	0	0	0	0	0	0	0	0	0	13.7524	0	0	0	0		0.723081
DG(42:2)	3.87752	1.7397	0.476744	0.244093	0.553639	0.203411	0.305116	0.599775	0.203411	0	0.209768	20.8072	3.43256	0.087677	0.381396	0.715117		0.402298
DG(44:3)	2.57568	1.62769	0.390372	0.250994	0.318081	0.256971	1.19222	1.38799	0.460157	0.800792	0.268923	10.4581	1.7713	0.216375	0.248236	0.455674		0.524947
DG-O(32:2)	0.967915	0.885963	0.992689	1.818	0	1.45187	0.789061	1.0945	0.526041	0.315624	0.757498	32.8249	1.64125	0.580459	0	0.841665		0.375606
DG-O(34:1)	0.761216	0.690423	0.524483	0.523243	4.58923	0.059124	0	0.852285	0.120711	0.408938	0.199542	4.35215	0.925283	0.09769	0.187604	0.157047		0.7959
DG-O(36:4)	0.792959	0.668223	0.959224	0.481121	3.36267	0.472211	0.681588	0.582001	0.400934	0.294018	0.521214	1.06916	0.502504	0.353314	0.514018	0.601401		0.205683

## Sheet: ED Fig7.b
Extended data Fig 7b	CtrlCre								Cpt1bcKO									p value
TG(44:1)	4.24971	1.32656	1.23502	0	0.540322	0	0	0.648386	0	0.727427	0	16.4203	3.78262	0.682101	0	2.36095		0.343978
TG(44:2)	3.17912	1.84615	0.182617	0.106563	0.365235	0.106563	1.22547	0.988283	0.035521	0.905782	0.506173	15.6884	2.36569	0.061243	0.625031	1.15443		0.398951
TG(44:4)	0.803086	0.970153	1.09082	1.3334	1.162	0.739047	0.856741	1.04476	0.507121	0.467313	0.70097	1.9356	0.604392	0.605776	0.926638	1.43439		0.61326
TG(46:2)	4.76068	1.19105	0.486666	0.341964	0.750277	0.16763	0.301733	0	0.603466	0.787859	0.729188	19.5009	9.23303	0.34682	0.270786	1.48771		0.233001
TG(48:1)	1.96666	1.70905	0.470479	0.246567	0.417217	0.792535	1.01268	1.38481	0.572387	1.10074	0.880595	11.2643	7.77565	0.512415	0.787455	0.963151		0.202661
TG(48:2)	5.08064	0.677747	0	0	0.962957	0.30437	0.351196	0.62309	1.6155	0	1.29943	34.8855	10.564	0.423858	0.540302	2.75104		0.217963
TG(48:3)	1.32087	1.20872	0.835077	0.606621	1.34796	0.206556	0.79089	1.68331	0.668588	0	1.25564	5.89771	1.58504	0.281156	0.777719	0.937654		0.544076
TG(49:1)	4.09515	0.713165	0.631369	0.819031	0.582802	0.381411	0	0.777069	0.321189	0.401486	0.511894	12.9145	3.49293	0.588384	0.741204	0		0.411297
TG(49:2)	2.42141	3.68913	0.297317	0	0.209223	0.145649	0.191164	1.04611	0	0.436946	0.218473	7.96516	2.16288	0.251118	0.535679	0.85341		0.610009
TG(50:1)	0.809272	0.933224	1.74343	0.152762	0.70947	1.06387	0.811546	1.77642	0.295521	0.968399	0.559216	7.80478	4.78471	1.19933	0.660987	0.926344		0.256636
TG(50:2)	0	0	0	0	2.24872	0	0.844974	4.9063	0	0	0	129.563	64.4209	0	0.32499	0.563316		0.191383
TG(50:3)	1.22638	1.09271	0.901796	0.892264	0.859743	0.824668	1.16748	1.03496	0.672095	0.747416	0.941512	4.53857	2.11594	0.71425	0.646245	0.972896		0.397955
TG(51:1)	1.4599	1.22612	0	1.0064	1.54056	0.559112	1.11823	1.08967	0.621236	0.621236	0.931854	2.3814	1.04368	0.61588	1.46946	1.39778		0.63493
TG(51:2)	4.44665	0	0.1956	0.426878	0.25428	0	0.388071	2.28852	0.129357	0.291053	0.266799	18.0291	4.40461	0.097575	0.653004	2.82968		0.314696
TG(51:3)	4.70905	0.301581	0.226849	0	0.55452	1.62525	0.406312	0.176438	0	0	0.437567	15.6274	4.50069	0.251475	0.408716	0		0.424373
TG(51:4)	0.469371	0.950769	0.791914	1.63045	1.96484	0.401436	1.14872	0.642496	0.53113	0.599066	1.36179	2.55272	0.881923	0.543056	0.598591	1.20431		0.914985
TG(52:2)	1.08717	0.116435	0.208992	0.146641	0.198797	1.00289	1.86462	3.37446	0.189622	0.438238	0.240188	25.915	16.8385	3.02596	0.09238	1.65919		0.170395
TG(52:3)	0.894327	0.817918	0.548201	0.211751	0.261972	1.08282	1.66032	2.52269	0.477242	0.557451	0.246642	26.7362	19.2982	1.99485	0.166587	1.85984		0.166137
TG(52:4)	0.994981	1.02567	0.743629	0.524742	0.582637	0.253498	1.72062	2.15422	0.621071	0.392922	0.351729	20.0686	14.7536	1.20739	0.497247	0.82387		0.191838

## Sheet: ED Fig7.c
Extended data Fig 7c	CtrlCre								Cpt1bcKO									p value
TG(52:5)	1.3156	1.41217	0	0.78936	2.05213	0	1.09056	1.34017	0.6578	1.07325	0	5.02005	1.62027	0.83568	1.15847	0.995355		0.492026
TG(52:7)	0.379808	0.228022	0.209633	0.209689	5.74743	0.369699	0.413745	0.441976	0.158855	0	0.151634	1.34064	1.50248	0.663556	0.286606	0.445877		0.552072
TG(53:3)	7.4052	0	0	0	0	0	0.296208	0.298597	0	0	0	23.7378	5.53909	0	0	0.24684		0.397564
TG(53:4)	1.45939	1.92554	0.627371	0.906994	1.14775	0.586973	0.44626	0.899718	0.514606	1.00107	1.39306	3.12918	0.776734	0.921911	1.21539	0.693513		0.555856
TG(53:5)	2.22921	0	0	0	2.47191	0	1.95056	1.34831	0.928839	0	0	24.1498	1.56045	0.960868	0	1.74157		0.383126
TG(53:6)	3.06161	3.31754	0	0	0	0	1.62085	0	0	1.26066	1.89099	3.6019	0	1.55254	0	0		0.95678
TG(54:2)	2.30866	1.0191	0.702688	0.607699	1.24322	0.729834	0.379812	1.00899	0.402154	0.565994	0.580889	17.4763	10.8671	2.77347	0.670256	1.54531		0.158709
TG(54:3)	1.22387	0.924607	0.495858	0.407567	0.772122	0.667567	1.29121	2.21719	0.649999	0.245946	0.632431	16.2988	9.69728	2.51902	0.459459	0.812499		0.187415
TG(54:4)	1.16884	1.16302	0.485374	0.802485	0.471305	0.430318	1.50902	1.96964	0.5001	0.407058	0.287848	14.5378	11.793	1.75456	0.308648	0.814116		0.198798
TG(54:5)	2.12794	1.74995	0.565262	0.439965	0.539173	0.381016	1.2401	0.956598	0.833921	1.17899	0.970512	9.81296	9.48945	1.21469	0.423044	0.826733		0.171406
TG(54:6)	0	0.669298	0.646088	0.793519	1.23064	0.4578	1.526	2.67665	0.864733	0.356066	0.6104	10.0462	15.1684	0	0.557577	0.762999		0.236518
TG(54:7)	0.931507	0	0	0	0	0	7.06849	0	7.56164	0	4.93151	0	0	0	4.93151	0		0.416153
TG(55:6)	8	0	0	0	0	0	0	0	0	0	0	14.2857	0	0	9.89011	0		0.385119
TG(55:7)	3.62044	0	4.37956	0	0	0	0	0	2.98154	0	0	4.25934	0	0	0	1.86346		0.879053
TG(55:8)	0.894061	1.28843	0.901271	0.94515	0.540763	0.425743	2.61832	0.386259	0.553466	1.21337	0.702476	0.638615	0.791882	2.67925	2.80008	0.851486		0.511877
TG(55:9)	0.670749	0.970821	1.48079	2.63604	0	0.51983	0.930664	0.791105	1.25765	0	0.301837	0.978176	0.704286	0.202381	1.277	1.40438		0.498809
TG(56:9)	8	0	0	0	0	0	0	0	0	0	0	0	0	0	0	16.1538		0.65796

## Sheet: ED Fig7.d
Extended data Fig 7d	CtrlCre								Cpt1bcKO									p value
Isovaleryl-CoA	0.459078	1.50646	1.05341	0	0	0	0	0.981054	3.29241	0.853555	7.12159	2.18079	2.52034	1.24412	0	0		0.072391
Malonyl-CoA	1.31431	0	0.229122	1.02388	0.207716	0	0.496591	2.72838	0.871401	0	1.81829	0	0.779536	0.391651	0	0.198579		0.551924
Succinyl-CoA	1.02821	0.109922	0.884334	2.03086	0.509612	0.247755	0.801293	2.38801	4.04758	1.59966	3.69306	0.564445	2.75602	4.33351	0.489261	0.263341		0.088813
Methylamalonyl-CoA	0.951082	0.192558	0	0	0.280633	1.29329	2.28244	0	22.0589	10.3624	6.38826	5.07161	6.52456	2.58696	2.69984	0		0.021218
Myristoyl-CoA	0.812812	0.416099	0.247707	1.67534	0.932502	0.182934	1.32023	2.41238	6.27869	1.11724	0.978232	0.635251	4.17205	0.703589	0.703148	0.0755401		0.327366
C16:0 CoA	0.830783	0.27031	0.323049	1.16987	1.44887	0.301238	1.32848	2.32739	1.54567e-05	1.31636	1.28273	0.781956	2.3228	1.0537	0.311075	0.130984		0.79174
C18:0 CoA	1.06015	0.156935	0.178129	1.12763	1.23188	0.160417	0.548925	3.53593	1.85981	0.712445	0.19686	0.159392	0.556883	0.271479	0	0		0.260367
C18:1 CoA	0.717814	0.228244	0.316421	1.14176	1.46907	0.16148	1.50858	2.45663	5.04975	1.50107	1.36753	1.2063	1.89731	1.25783	0.415215	0.198112		0.325298
C18:2 CoA	0.752572	0.216831	0.263843	1.4932	1.48375	0.132612	1.37385	2.28334	4.59814	1.30542	1.38128	1.27647	1.75231	0.907555	0.269201	0.167023		0.428766
C18:3 CoA	0.122803	0	0.0318978	1.76859	1.89538	0.0142992	0.794142	2.37289	0.407093	0.229649	0	0	0.33997	0	0	0		0.052714
C20:4 CoA	1.02577	0.60902	0.0720049	1.41038	1.3078	0.233335	1.24255	2.09915	3.70973	0.835066	0.404728	1.1785	0.975092	0.440418	0	0		0.908031
C22:5 CoA	0	0.513793	0	0	0.867061	0.354531	0.447325	2.81729	0.214502	0	0	0	0	0	0	0		0.093662
C22:6 CoA	0.521229	0.886623	0	1.26496	1.20581	0.247519	0.69511	2.17874	2.73595	0.483548	0	1.44321	0.834971	0	0	0		0.663542

## Sheet: ED Fig7.e
Extended data Fig 7e	CtrlCre	Cpt1bcKO		p value
	0.962909	0.643001		0.0213
	0.898766	0.87548
	1.08627	0.573036
	1.06373

## Sheet: ED Fig7.g
Extended data Fig 7g	Ctrl	OgdhiKO		p value
	0.728626	0.274416		0.0099
	0.97147	0.209216
	1.2999	0.204412

## Sheet: ED Fig7.i
Extended data Fig 7i	HW	Ctrl	OgdhiKO	p value		BW	Ctrl	OgdhiKO	p value		HW/BW	Ctrl	OgdhiKO	p value
		0.104	0.143	0.0126			25.04	23.36	0.0815			0.415335	0.612158	0.0175
		0.12	0.113				25.45	22.1				0.471513	0.511312
		0.113	0.165				25.46	23.41				0.443833	0.704827
		0.126	0.152				21.4	23.37				0.588785	0.650407
		0.112	0.145				23.96	23.94				0.467446	0.605681
			0.13					20.29					0.64071
			0.181					19.05					0.950131

## Sheet: ED Fig7.m
Extended data Fig 7m		Ctrl				OgdhiKO					p value
	Ogdh	1.04899	1.15406	0.702067	1.17658	0.013907	0.021778	0.024184	0.007607		9.6e-05
	Nppa	2.00407	0.779045	0.528833	1.21117	2.34825	5.90851	3.8796	3.06116		0.018669
	Nppb	1.29457	1.28462	0.909232	0.66134	2.94338	3.45198	3.52773	4.19321		0.000163
	Acta1	1.24805	0.954906	0.641705	1.30759	5.56506	1.5912	6.38591	1.93461		0.062374
	Tnni3	1.15141	0.787864	1.13546	0.970832	0.555887	0.632181	0.81939	0.71338		0.017533
	Mylk3	0.811221	1.37905	0.688007	1.29924	0.311641	0.621169	0.491721	0.544472		0.024447
	Myocd	0.95229	1.14229	1.00251	0.916994	0.282885	1.03902	0.349319	0.514122		0.042648
	Actc1	0.908801	0.992153	0.908212	1.22114	0.5834	0.839542	0.590773	0.817524		0.025666
