# Supplementary material for: Inhibition of fatty acid oxidation enables heart regeneration in adult mice
Source: Nature. 2023 Sep 27;622(7983):619–26. doi: 10.1038/s41586-023-06585-5 (PMC10584682; doi:10.1038/s41586-023-06585-5)
Supplement: Supplementary file 17 — Source Data Extended Data Fig. 8 [file 41586_2023_6585_MOESM17_ESM.xlsx]

## Sheet: ED Fig8.a
Extended data Fig 8a	CtrlCre			Cpt1bcKO				p value
H3K4me1	0.871062	1.13562	0.993322	1.13557	1.33739	1.12759		0.123176
H3K4me2	0.934453	0.970078	1.09547	1.25395	0.833675	1.55936		0.374479
H3K4me3	0.94585	0.979806	1.07434	0.668507	0.667768	0.209174		0.03716
H3K9me1	0.932927	1.05962	1.00745	0.956358	0.947618	1.47933		0.516122
H3K9me2	1.0453	0.971926	0.982774	2.0211	1.20857	0.855906		0.354349
H3K9me3	0.955385	0.94106	1.10356	1.86894	1.55106	1.7638		0.002436
H3K27me3	0.924072	1.08565	0.990279	1.4792	1.60769	1.40314		0.00282
H3K36me3	0.856738	1.33977	0.803489	1.04266	1.55624	0.940929		0.520337
H3K79me2	1.01262	1.0529	0.93448	1.03168	1.69055	1.36524		0.13409
H3K79me3	0.789432	1.32869	0.881882	1.00934	1.56644	1.26124		0.294819
H4K20me2	0.944637	1.03662	1.03662	1.26826	1.80162	1.80162		0.026662
H4K20me3	1.02854	0.939614	0.939614	0.741696	1.15708	1.15708		0.744941

## Sheet: ED Fig8.b
Extended data Fig 8b	Ctrl	OgdhiKO		p value
	1.08401	0.461934		0.0079
	0.948832	0.694257
	0.967158	0.637148

## Sheet: ED Fig8.c
Extended data Fig 8c	CtrlCre			Cpt1bcKO				p value				CtrlCre			Cpt1bcKO				p value
Kdm2a	8.47573	8.41785	8.33539	8.10329	8.23841	8.3837		0.137647			Kmt2a	8.44294	8.64746	8.71425	8.49185	9.10066	9.35755		0.229315
Kdm2b	5.97728	5.85798	5.16993	5.52356	5.78136	5.35755		0.704361			Kmt2b	5.90689	6.24793	6.49185	6.40939	6.35755	6.89482		0.232907
Kdm3a	7.56986	7.79442	7.73471	7.57743	8.04985	8.08746		0.311444			Kmt2c	9.44501	9.91438	9.8719	9.24793	9.69	10.0728		0.806863
Kdm3b	7.85798	8.02237	8.08215	7.6865	7.64386	8		0.182384			Kmt2d	8.21917	8.81698	8.5157	8.65105	8.99435	9.01681		0.151669
Kdm4a	7.17991	7.03342	7.17991	7.15987	7.17991	7.04439		0.964904			Kmt2e	8.75154	8.98869	8.95129	8.8009	8.79766	9.49586		0.610738
Kdm4b	6.64386	6.88264	6.62936	6.40939	6.44294	6.88264		0.463311			Setd1a	4.16993	4.75489	4.16993	4.58496	5.42626	4.16993		0.435018
Kdm4c	7.34873	7.14975	7.02237	7.08746	7.11894	7.13955		0.577095			Setd1b	6.62936	6.89482	6.84549	6.59991	6.52356	7.29462		0.953196
Kdm5a	8.70044	8.7039	8.48784	8.71081	8.65464	9.11894		0.292083			Smyd1	10.3998	10.2831	10.2119	10.3772	10.2372	10.341		0.784288
Kdm5b	6.84549	6.93074	6.91886	6.91886	6.88264	6.83289		0.608839			Smyd2	7.35755	6.87036	6.80736	7.37504	7.34873	7.3837		0.109438
Kdm5c	8.01681	7.47573	7.36632	8.11894	7.8009	7.56224		0.465453			Smyd3	4.52356	5.49185	4.85798	4.64386	5.04439	5.24793		0.953162
Kdm5d	0	7.06609	7.08746		6.6865	7.37504		0.504177			Setd7	9.40939	9.32418	9.29921	9.47776	9.50184	9.54882		0.013704
Kdm6a	7.8009	6.98869	7.10852	7.56986	6.84549	6.64386		0.500842			Prdm9	4.16993	4.75489	3	4.64386	5.70044	6.16993		0.089417
Kdm6b	6.76818	6.71425	6.2854	6.62936	7.01123	6.65821		0.417492			Suv39h1	0	3.16993	2.58496	2.80735	1.58496	3.70044		0.535452
Kdm7a	8.82337	8.9629	9.07146	8.49185	8.59619	8.63299		0.010439			Suv39h2	0	2.58496	3	2.58496	2.80735	3.16993		0.356893
Kdm8	3.90689	3.80735	3	3	3	1.58496		0.131911			Ehmt1	7.3837	6.72792	7.25739	6.97728	7.08746	7.27612		0.967885
Phf2	7.27612	7.40088	7.45943	7.33092	6.83289	7.13955		0.147267			Ehmt2	6.58496	6.79442	7.05528	6.97728	7.20945	6.97728		0.195303
Phf8	6.37504	6.18982	6.26679	6.08746	6.20945	6.35755		0.566975			Setdb1	5.97728	6.10852	6.40939	6.10852	6.2854	6.55459		0.453408
Jmjd7	1	2	2.58496	2.32193	3	2		0.350789			Setdb2	5.78136	5.70044	5.64386	5.04439	5.42626	5.08746		0.014749
Hif1an	8.59619	8.52356	8.5812	8.683	8.3443	8.75489		0.843436			Ezh1	7.77479	7.30378	7.45121	7.35755	6.83289	7.12928		0.121771
Hspbap1	3.58496	3.32193	3.16993	3.16993	3.90689	3.32193		0.695814			Ezh2	5.2854	5.49185	4.9542	4.90689	4.80736	5		0.110897
Jmjd4	5.93074	5.97728	6.42626	5.97728	6.10852	5.64386		0.391495			Setd2	9.04166	9.33092	9.26913	9.04985	9.06339	9.40727		0.796169
Jmjd6	5.97728	5.45943	5.49185	5.88264	5.90689	5.72792		0.328659			Nsd1	9.70736	9.92926	9.91139	9.45943	9.70736	9.84392		0.249805
Jmjd8	5.64386	4.70044	4.9542	5	3.90689	5.42626		0.578654			Nsd2	7.62936	7.73471	7.82018	7.41785	7.79442	7.65105		0.432934
Hr	5.45943	6.2854	4.39232	7.14975	6.47573	6.45943		0.090813			Nsd3	8.09803	7.88264	7.77479	7.82018	7.61471	7.72792		0.152715
Jmjd1c	9.7364	9.71596	9.5411	9.50779	9.80896	9.783		0.772554			Ash1l	10.151	10.3652	10.1072	9.77479	9.91886	10.0634		0.066433
Uty	0	8.52748	8.19967	0	8.31741	8.43463		0.998423			Ash2l	6.75489	6.97728	6.9542	6.65821	6.79442	6.58496		0.081863
Jarid2	7.71425	7.63663	7.82655	7.53916	7.79442	8.02237		0.711935			Setd3	8.37504	8.29002	8.28077	7.97728	8.18487	8.24793		0.109621
Riox2	6.59991	6.22882	6.22882	6.93074	6.61471	6.89482		0.044171			Setmar	2.80735	1.58496	2.58496	2.80735	3.16993	3.58496		0.120506
Riox1	2.32193	2.32193	1.58496	3.80735	2.32193	0		0.978076			Dot1l	7.31288	7.74819	7.48382	7.76155	8.61102	8.46352		0.058546
											Kmt5a	10.0014	9.5157	9.93516	10.1241	9.8857	9.95855		0.362786
											Kmt5b	7.5157	7.8392	7.60733	7.2854	7.5157	7.59991		0.236781
											Kmt5c	4.58496	4.52356	4.08746	4.16993	4.32193	3.58496		0.244773
											Setd6	5.61471	5.42626	5.32193	5.58496	5.42626	5.85798		0.330306

## Sheet: ED Fig8.d
Extended data Fig 8d	CtrlCre	Cpt1bcKO		p value
	0.327365	1.36569		0.8742
	0.832363	0.253713
	1.00518	0.688958
	1.83509	1.41402

## Sheet: ED Fig8.i
Extended data Fig 8i	CtrlCre					Cpt1bcKO						p value
Myocd Promoter	1.08898	0.996083	1.07321	0.842914	1.0191	0.553242	0.602077	0.712388	0.866699	0.743904		0.002349
Myocd Exon1	0.877095	0.99553	0.950094	1.16468	1.03496	0.709226	0.802053	0.801885	0.626775	0.771737		0.002039
Mylk3 Promoter	0.939502	1.24016	0.837948	1.07326	0.954332	0.606431	0.786541	0.703553	0.76516	0.81705		0.008167
Mylk3 Exon1	0.781059		1.29397	1.33751	0.739766	0.718844	0.500749	0.413779	0.224032	0.319621		0.009594
Cacna1g Promoter	0.942685	1.27173	0.822734	1.05924	0.957157	0.68669	0.810773	0.76067	0.65941	0.757279		0.008781
Cacna1g Exon1	0.863949	1.07536	1.03364	1.26199	0.825144	0.81914	0.485465	0.758255	0.573675	0.725243		0.009431
Tnni3 Promoter	0.868343	1.04082	1.06125	0.93602	1.11386	0.770223	0.66285	0.843543	0.778606	0.680527		0.00173
Tnni3 Exon1	0.859698	1.144	1.22406	0.996805	0.833328	0.728983	0.528663	0.761856	0.658077	0.748855		0.005969
Tnni3 Exon6	0.946795	1.22922	0.858573	0.98347	1.0176	0.750835	0.686677	0.785428	0.752746	0.829147		0.005705
Tnni3 3'end	0.968953	1.40218	1.10915	0.933774	0.710655	1.30532	1.04781	0.897819	0.687458	1.08182		0.894917

## Sheet: ED Fig8.j
Extended data Fig 8j	Ctrl Cre					Cpt1bcKO						p value
Myocd Promoter	1.48	1.16	0.92	0.78	0.81	0.98	0.9	0.71	0.82	1.01		0.333296
Mylk3 Promoter	1.13	1.07	1.03	1.01	0.8	0.93	1.25	0.77	0.88	0.68		0.37225
Tnni3 Promoter	1.23	1.34	0.81	1.04	0.72	1.06	1.28	0.93	1.3	1.01		0.546352
Cacna1g Promoter	0.92	1.34	0.96	0.95	0.88	0.77	1.29	0.74	0.76	0.66		0.272072
Actc1 Promoter	1.74	1.25	0.74	0.86	0.71	0.82	0.9	0.72	0.89	0.67		0.23118
Lsm6 Promoter	1.05	1.13	0.9	1.43	0.66	0.85	1.01	0.67	0.76	0.65		0.12449

## Sheet: ED Fig8.k
Extended data Fig 8k	Ctrl Cre					Cpt1bcKO						p value
Myocd Promoter	2.11	1.31	0.67	0.78	0.69	0.91	0.71	0.77	0.64	0.51		0.191957
Mylk3 Promoter	0.98	0.98	1.4	0.75	1	1.7	0.67	0.48	0.26	0.64		0.342746
Mylk3 TSS	1.43	0.79	1.45	0.79	0.77	0.9	1.06	1.19	0.93	1.25		0.91188
Cacna1g Promoter	0.33	1.47	1.18	1.3	1.34	0.55	0.74	1.08	0.38	0.32		0.071771
