# Supplementary material for: Inhibition of fatty acid oxidation enables heart regeneration in adult mice
Source: Nature. 2023 Sep 27;622(7983):619–26. doi: 10.1038/s41586-023-06585-5 (PMC10584682; doi:10.1038/s41586-023-06585-5)
Supplement: Supplementary file 18 — Source Data Extended Data Fig. 9 [file 41586_2023_6585_MOESM18_ESM.xlsx]

## Sheet: ED Fig9.a
Extended data Fig 9a	DMSO					aKG						p value
Acta1	1.10665	0.969194	1.01072	0.92246		1.94174	1.9874	1.69234				0.000196
Nppa	1.03801	1.054	0.916165	0.997657		2.14309	2.16936	1.62388				0.001393
Nppb	0.998183	0.957805	0.929588	1.12518		7.1719	5.87138	4.26054				0.001086
Myh7	0.749557	1.11646	1.11998	1.06694		7.90204	6.49721	6.47372				2.8e-05
Tnni3	0.787502	0.91739	1.24404	1.11266		0.539937	0.560188	0.646337				0.016874
Mylk3	0.804471	0.823112	1.27676	1.18283		0.438681	0.516009	0.627146				0.02211
Myocd	0.772928	1.05784	1.16963	1.04566	1	0.494243	0.516815	0.924434	0.747503			0.022661

## Sheet: ED Fig9.b
Extended data Fig 9b	DMSO				aKG					p value
H3K4me2	0.972553	0.852947	1.1745		0.889715	0.609168	0.76684			0.119826
H3K4me3	1.00141	1.0151	0.974234		0.677138	0.597855	0.813582			0.009385
H3K9me2	1.03178	0.946641	1.02158		3.59722	0.947294	0.601536			0.491885
H3K9me3	0.925345	1.19356	0.881095		0.760752	0.96037	0.499156			0.191226
H3K27me3	1.7877	1.3644	0.493854	0.354046	1.21783	1.14247	0.719068	1.7189		0.636533
H4K20me2	0.857287	1.14181	1.0009		0.872986	0.886535	0.427131			0.189745
H4K20me3	1.20822	0.816685	0.975094		1.099	0.524547	0.450592			0.258259

## Sheet: ED Fig9.c
Extended data Fig 9c	Ctrl	Idh3b OE	Idh3g OE			p value
	0.990921	1.15569	1.04472		Ctrl vs. Idh3b OE	0.0006
	1.02656	1.13685	1.19402		Ctrl vs. Idh3g OE	0.0026
	0.973436	1.17451	1.13685
	1.00908	1.19402	1.15569

## Sheet: ED Fig9.d
Extended data Fig 9d	Ctrl	Idh3b OE	Idh3g OE			p value
	1.03532	0.797456	0.652828		Ctrl vs. Idh3b OE	0.0381
	0.961017	0.668205	0.491877		Ctrl vs. Idh3g OE	0.0066
	1.00366	0.79637	0.760109

## Sheet: ED Fig9.e
Extended data Fig 9e	Ctrl					Idh3bOE					Idh3gOE								Adjusted P Value
Tnni3 Promoter	1.13628	0.978213	0.977997	0.899181	1.01277	0.625342	0.547793	0.787388	0.493277		0.641406	0.555331	0.607321	0.408644	0.519912		Tnni3 Promoter	Ctrl vs. Idh3bOE	0.0062		Mylk3 TSS	Ctrl vs. Idh3bOE	<0,0001
Tnni3 TSS	1.16489	0.913995	0.97697	1.21452	1.40318	0.685138	0.717054	0.780126	0.717321		0.727862	0.56333	0.69765	0.636982	0.594683			Ctrl vs. Idh3gOE	0.0006			Ctrl vs. Idh3gOE	<0,0001
Tnni3 Exon6	1.17454	0.964916	0.900886	0.82683	1.21904	0.803439	0.548287	0.717579	0.690166		0.668748	0.759032	0.764418	0.506198	0.587086
Myocd Promoter	1.07664	0.801154	0.934555	1.4093	0.88025	0.612222	0.583961	0.711307	0.726243		0.552666	0.781449	0.788306	0.381778	0.741927		Tnni3 TSS	Ctrl vs. Idh3bOE	0.0036		Actc1 Promoter	Ctrl vs. Idh3bOE	0.0002
Myocd TSS	0.940979	1.10054	1.33472	1.00709	0.891139	0.793295	0.630398	0.709175	0.670101		0.570579	0.581742	0.648147	0.61733	0.528303			Ctrl vs. Idh3gOE	0.0002			Ctrl vs. Idh3gOE	<0,0001
Mylk3 Promoter	1.07299	1.14121	1.1436	0.725606	0.984154	0.576807	0.479019	0.436633	0.443107		0.621249	0.435641	0.553814	0.571884	0.501145
Mylk3 TSS	2.00415	1.31135	0.651584	0.906779	0.643991	0.399451	0.26016	0.159492	0.150925		0.253771	0.144089	0.050837	0.502839			Tnni3 Exon6	Ctrl vs. Idh3bOE	0.0234		Actc1 TSS	Ctrl vs. Idh3bOE	0.0004
Actc1 Promoter	1.54818	1.18695	0.754288	0.87961	0.8202	0.545693	0.555188	0.594607	0.415562		0.612939	0.483376	0.804026	0.330128	0.396643			Ctrl vs. Idh3gOE	0.007			Ctrl vs. Idh3gOE	0.0005
Actc1 TSS	0.976568	0.84693	1.72459	1.43487	1.00573	0.697083	0.725823	0.719655	0.666758		0.817057	0.759274	0.87102	0.665426	0.591884
Cacna1g Promoter	1.27733	0.954861	0.879737	0.897411	1.16943	0.796947	0.520355	0.438392	0.62437		0.701797	0.899808	0.865276	0.609514	0.73913		Myocd Promoter	Ctrl vs. Idh3bOE	0.0111		Cacna1g Promoter	Ctrl vs. Idh3bOE	0.0017
Cacna1g TSS	1.16078	0.901301	0.989573	0.995891	0.991044	0.644909	0.720878	0.561497	0.633621		0.706685	0.661192	0.903322	0.752176	0.584798			Ctrl vs. Idh3gOE	0.0053			Ctrl vs. Idh3gOE	0.0497
Snx19 Promoter	1.07201	1.01739	0.686542	1.00841	1.22775	1.08777	0.921506	0.603257	0.554303		0.827052	1.26502	0.659314	0.582494
																	Myocd TSS	Ctrl vs. Idh3bOE	0.0132		Cacna1g TSS	Ctrl vs. Idh3bOE	0.0098
																		Ctrl vs. Idh3gOE	0.0004			Ctrl vs. Idh3gOE	0.0378
																	Mylk3 Promoter	Ctrl vs. Idh3bOE	0.0001		Snx19 Promoter	Ctrl vs. Idh3bOE	0.1861
																		Ctrl vs. Idh3gOE	0.0003			Ctrl vs. Idh3gOE	0.3273

## Sheet: ED Fig9.f
Extended data Fig 9f	Ctrl					Idh3bOE					Idh3gOE								Adjusted P Value
Nppa	0.708465	2.06117	0.729301	0.867539	1.08236	8.79848	7.72575	5.67518	5.30972	5.71623	5.26824	3.69707	4.71062	3.79493	3.84438		Nppa	Ctrl vs. Idh3bOE	<0,0001		Tnni3	Ctrl vs. Idh3bOE	<0,0001		Actc1	Ctrl vs. Idh3bOE	<0,0001
Nppb	1.25036	1.3303	0.718947	1.03399	0.80873	1.56366	2.57404	1.40436	1.70876	1.88098	1.90239	1.85352	3.2707	4.25349	1.53923			Ctrl vs. Idh3gOE	0.0007			Ctrl vs. Idh3gOE	<0,0001			Ctrl vs. Idh3gOE	<0,0001
Myh7	1.05447	0.894045	1.1162	0.948784	1.00161	2.36268	3.50054	1.92201	1.62432	1.44922	3.49966	5.0762	3.03868	2.96575	3.26099
Tnni3	0.98265	1.07033	1.01238	0.921496	1.01917	0.532006	0.554572	0.540118	0.607579	0.561189	0.616206	0.592822	0.544096	0.494885	0.6729		Nppb	Ctrl vs. Idh3bOE	0.1896		Myocd	Ctrl vs. Idh3bOE	<0,0001
Myocd	1.22542	0.825441	0.922846	1.05445	1.01595	0.550801	0.445947	0.456434	0.449634	0.435001	0.443533	0.385427	0.425025	0.382215	0.440332			Ctrl vs. Idh3gOE	0.0115			Ctrl vs. Idh3gOE	<0,0001
Mylk3	0.933774	0.940414	1.09685	0.973667	1.06631	0.686597	0.761735	0.663135	0.705821	0.775698	0.449189	0.466705	0.75597	0.630741	0.796264
Actc1	1.06044	0.995254	1.03434	0.897745	1.02039	0.626597	0.617612	0.668534	0.531733	0.702397	0.697704	0.598342	0.667959	0.616552	0.641876		Myh7	Ctrl vs. Idh3bOE	0.0368		Mylk3	Ctrl vs. Idh3bOE	0.0021
																		Ctrl vs. Idh3gOE	0.0002			Ctrl vs. Idh3gOE	0.0002

## Sheet: ED Fig9.g
Extended data Fig 9g	Ctrl	Idh3b OE	Idh3b OE+CPI			Adjusted P Value
	1.53846	4.67381	0.2442		Ctrl vs. Idh3b OE	0.0003	A-B
	1.70213	3.9604	0.934579		Ctrl vs. Idh3b OE+CPI	0.2173	A-C
	1.53965	3.01075	1.41458		Idh3b OE vs. Idh3b OE+CPI	<0,0001	B-C
	1.72555	4.14428	1.30261

## Sheet: ED Fig9.h
Extended data Fig 9h	Ctrl	Idh3g OE	Idh3g OE+CPI			Adjusted P Value
	1.53846	2.81162	0.52687		Ctrl vs. Idh3g OE	0.0086
	1.70213	4.13724	1.75953		Ctrl vs. Idh3g OE+CPI	0.3158
	1.53965	2.32126	0.991189		Idh3g OE vs. Idh3g OE+CPI	0.001
	1.72555	3.26679	0.860215

## Sheet: ED Fig9.i
Extended data Fig 9i	DMSO	aKG	R2HG	aKG+R2HG				Adjusted P Value
	5.15873	25.1648	6.62791	10.7828		DMSO vs. aKG		<0,0001
	7.9476	28.7796	3.77176	14.0262		DMSO vs. R2HG		0.919
	7.9476	25.4818	7.78509	13.2969		DMSO vs. aKG+R2HG		0.0233
						aKG vs. aKG+R2HG		<0,0001
						R2HG vs. aKG+R2HG		0.01

## Sheet: ED Fig9.k
Extended data Fig 9k	DMSO	aKG	CPI	aKG+CPI				Adjusted P Value
	0	0.963391	0.099701	0.338696		DMSO vs. aKG		<0,0001
	0.115875	1.17647	0.114943	0.14771		DMSO vs. CPI		0.9865
	0	1.24717	0	0		DMSO vs. aKG+CPI		0.6183
						aKG vs. aKG+CPI		<0,0001
						CPI vs. aKG+CPI		0.7988

[truncated: 1 more sheets: ED Fig9.l]
