# Supplementary material for: Inhibition of fatty acid oxidation enables heart regeneration in adult mice
Source: Nature. 2023 Sep 27;622(7983):619–26. doi: 10.1038/s41586-023-06585-5 (PMC10584682; doi:10.1038/s41586-023-06585-5)
Supplement: Supplementary file 19 — Source Data Extended Data Fig. 10 [file 41586_2023_6585_MOESM19_ESM.xlsx]

## Sheet: ED Fig10.b
Extended data Fig 10b	Ctrl	Kdm5b-Myc		p value
	0.80799	0.572922		0.0026
	0.901569	0.660923
	1.0265	0.297051
	1.26394	0.278818
		0.287156

## Sheet: ED Fig10.c
Extended data Fig 10c	Ctrl	Kdm5b OE	Kdm5b OE+aKG			Adjusted P Value
	1.01453	0.744625	0.449329		Ctrl vs. Kdm5b OE	0.0088
	1.02585	0.535058	0.383628		Ctrl vs. Kdm5b OE+aKG	0.0006
	0.95962	0.545202	0.195537		Kdm5b OE vs. Kdm5b OE+aKG	0.0469

## Sheet: ED Fig10.e
Extended data Fig 10e	Ctrl	aKG	Kdm5bKD	Kdm5bKD+aKG		Tukey's multiple comparisons test			Summary	Adjusted P Value
	1.0075	0.698234	1.5638	1.36435		Ctrl vs. aKG			*	0.0199
	0.977802	0.709552	1.74046	1.3725		Ctrl vs. Kdm5bKD			***	0.0001
	0.988986	0.568398	1.87137	1.24757		Ctrl vs. Kdm5bKD+aKG			*	0.0312
	1.05383	0.298256	2.12517	1.66766		aKG vs. Kdm5bKD+aKG			***	0.0001
						Kdm5bKD vs. Kdm5bKD+aKG			*	0.0287

## Sheet: ED Fig10.g
Extended data Fig 10g	Kdm5b	DMSO	aKG	5bKD	aKG+5bKD				Adjusted P Value
		0.667175	0.733857	0.170843	0.164256		DMSO vs. aKG		0.9611
		0.697595	0.717333	0.153342	0.282475		DMSO vs. 5bKD		0.0043
		0.65247	1.05867	0.330663	0.230668		DMSO vs. aKG+5bKD		0.0039
		1.47714	1.42038	0.279947	0.21328
		1.48053
		1.50576
	Nppb	DMSO	aKG	5bKD	aKG+5bKD				Adjusted P Value
		1.22126	12.0933	0.919575	7.24697		DMSO vs. aKG		<0,0001	A-B
		1.69672	16.0223	2.64423	5.78338		DMSO vs. 5bKD		0.9851	A-C
		0.829651	20.6334	1.20501	9.03066		DMSO vs. aKG+5bKD		0.0004	A-D
		0.759178	14.3272	1.19499	10.8515		aKG vs. aKG+5bKD		0.0006	B-D
		0.87347					5bKD vs. aKG+5bKD		0.0016	C-D
		0.877192
	Myh7	DMSO	aKG	5bKD	aKG+5bKD		Tukey's multiple comparisons test				Summary	Adjusted P Value
		0.767542	2.96215	0.575782	1.7552		DMSO vs. aKG				****	<0,0001	A-B
		0.916315	2.55093	1.04436	1.3568		DMSO vs. 5bKD				ns	0.9975	A-C
		1.04906	3.7715	1.27871	1.74433		DMSO vs. aKG+5bKD				ns	0.1681	A-D
		0.86801	3.14151	1.02385	1.15178		aKG vs. aKG+5bKD				****	<0,0001	B-D
		1.07421					5bKD vs. aKG+5bKD				ns	0.174	C-D
		1.45356
	Tnni3	DMSO	aKG	5bKD	aKG+5bKD		Tukey's multiple comparisons test				Summary	Adjusted P Value
		0.986958	0.530869	0.962285	0.622591		DMSO vs. aKG				****	<0,0001
		0.897515	0.493227	0.780385	0.720641		DMSO vs. aKG+5bKD				***	0.0002
		1.08398	0.442359	0.925338	0.770108		aKG vs. aKG+5bKD				*	0.0174
		0.934375	0.477022	0.703359	0.629791		5bKD vs. aKG+5bKD				ns	0.0691
		1.07355
		1.03823
	Mylk3	DMSO	aKG	5bKD	aKG+5bKD		Tukey's multiple comparisons test				Summary	Adjusted P Value
		0.947062	0.671328	0.828918	0.976902		DMSO vs. aKG				***	0.0001	A-B
		0.808316	0.52365	0.892101	0.847269		DMSO vs. 5bKD				ns	0.5073	A-C
		1.1933	0.532312	1.07872	0.856229		DMSO vs. aKG+5bKD				ns	0.1972	A-D
		0.972783	0.552456	0.83017	0.756072		aKG vs. aKG+5bKD				**	0.01	B-D
		1.06792					5bKD vs. aKG+5bKD				ns	0.9209	C-D
		1.05375

## Sheet: ED Fig10.h
Extended data Fig 10h	Dus1l	DMSO	aKG	5bKD	aKG+5bKD		Tukey's multiple comparisons test					Adjusted P Value
		0.877558	0.945175	0.913493	1.14933		DMSO vs. aKG					0.2061	A-B
		0.783813	0.815812	0.949637	1.2328		DMSO vs. 5bKD					0.999	A-C
		1.13303	0.763991	0.809954	1.05868		DMSO vs. aKG+5bKD					0.7419	A-D
		0.961703	0.681949	1.31547	1.01265		aKG vs. aKG+5bKD					0.0574	B-D
		1.146					5bKD vs. aKG+5bKD					0.7207	C-D
		1.16425
	Lsm6	DMSO	aKG	5bKD	aKG+5bKD		Tukey's multiple comparisons test					Adjusted P Value
		1.25078	1.40258	1.60979	0.872333		DMSO vs. aKG					0.093
		0.764815	1.296	1.24072	1.54091		DMSO vs. 5bKD					0.2403
		0.930377	1.1488	1.29294	1.42573		DMSO vs. aKG+5bKD					0.1607
		1.03854	1.79596	1.13922	1.60322		aKG vs. aKG+5bKD					0.9908
		1.08411					5bKD vs. aKG+5bKD					0.9953
		0.997941
	Snx19	DMSO	aKG	5bKD	aKG+5bKD		Tukey's multiple comparisons test					Adjusted P Value
		0.766015	0.783283	0.825337	0.897202		DMSO vs. aKG					0.2654	A-B
		0.786444	0.93055	0.704235	0.990054		DMSO vs. 5bKD					0.9376	A-C
		1.23978	0.651205	1.38537	0.9321		DMSO vs. aKG+5bKD					0.6664	A-D
		0.970616	0.665911	0.846605	0.629599		aKG vs. aKG+5bKD					0.8953	B-D
		1.13572					5bKD vs. aKG+5bKD					0.952	C-D
		1.21459
